# Supplementary material for: Dataset on positive mental health of Indonesian, Malaysian, and Thailand university students
Source: Data Brief. 2020 Sep 14;32:106314. doi: 10.1016/j.dib.2020.106314 (PMC7509368; doi:10.1016/j.dib.2020.106314)
Supplement: Supplementary file 1 [file mmc1.xml]

<?xml version="1.0" encoding="utf-8" standalone="no"?>
<data>
  <datasets>
    <author>tutut.chusniyah.fppsi@um.ac.id;tututchusniyah@gmail.com</author>
    <type>0</type>
    <dataset>
      <value>6</value>
      <reason>Other (please explain)</reason>
      <comments>Raw data have submitted as a supplementary data file along with the manuscript</comments>
    </dataset>
  </datasets>
</data>
