# Supplementary material for: Dataset on positive mental health of Indonesian, Malaysian, and Thailand university students
Source: Data Brief. 2020 Sep 14;32:106314. doi: 10.1016/j.dib.2020.106314 (PMC7509368; doi:10.1016/j.dib.2020.106314)
Supplement: Supplementary file 4 [file mmc4.xlsx]

## Sheet: MALAYSIA
GENDER	Age	C1	C2	C3	Ctotal	D1	D2	D4	D5	D6	D7	D8	D9	D12	D13	D14	D15	D16	D17	D18	D19	D20	D21	D22	D23	D24	D25	Dtotal	E1	E2	E3	E4	E5	E6	E7	E8	E9	ETotal	F4	F5	F6	FTotal	G1	G6	G7	G8	G9	G10	G15
PEREMPUAN	21	3	2	3	8	1	2	3	2	1	1	1	1	3	2	1	4	4	5	4	4	4	3	5	5	5	4	65	2	2	3	2	2	2	2	2	1	18	6	6	6	18	3	4	4	2	2	2	4
PEREMPUAN	20	6	6	6	18	3	4	3	2	3	1	2	2	1	2	2	4	4	5	3	3	2	3	4	4	4	4	65	4	4	4	3	3	3	4	4	3	32	5	4	5	14	3	4	4	2	2	3	4
PEREMPUAN	22	5	3	5	13	2	4	2	2	2	1	2	2	2	2	4	4	2	4	4	2	2	4	5	5	4	4	65	4	4	4	4	3	3	4	4	4	34	4	4	5	13	4	4	4	2	2	4	4
PEREMPUAN	21	3	2	3	8	1	2	3	2	1	1	1	1	3	2	1	4	4	5	4	4	4	3	5	5	5	4	65	2	2	3	2	2	2	2	2	1	18	6	6	6	18	3	4	4	2	2	2	4
PEREMPUAN	24	7	7	6	20	3	3	3	3	3	3	3	3	3	3	3	3	3	3	4	4	4	4	4	4	5	5	76	4	4	4	3	3	3	3	3	3	30	1	4	5	10	3	3	4	4	2	4	4
PEREMPUAN	25	7	7	7	21	1	3	1	1	1	1	1	1	1	1	1	5	5	5	5	5	5	5	1	4	5	5	63	5	3	1	3	2	3	4	5	2	28	4	5	4	13	4	3	4	4	2	4	4
PEREMPUAN	22	7	7	7	21	1	1	1	3	2	2	2	2	3	2	2	3	4	4	4	3	2	4	4	4	4	4	61	4	4	4	4	4	4	3	4	4	35	4	4	7	15	5	4	3	5	2	3	4
PEREMPUAN	24	3	6	7	16	3	4	4	4	2	3	5	4	3	2	1	1	3	3	3	3	2	1	5	5	3	4	68	4	4	3	4	2	2	5	2	2	28	2	1	4	7	5	3	3	3	2	5	4
PEREMPUAN	22	5	7	6	18	2	4	2	1	1	1	1	1	1	1	1	2	5	5	5	2	2	3	5	5	5	5	60	1	2	3	1	3	2	2	3	1	18	6	6	4	16	5	4	4	3	2	5	2
PEREMPUAN	24	6	6	5	17	2	3	3	2	2	1	2	2	2	2	2	3	3	3	4	3	3	2	5	5	5	5	64	4	3	2	3	2	3	2	3	3	25	4	5	5	14	4	4	4	5	2	5	3
PEREMPUAN	22	6	6	3	15	5	5	3	2	2	3	2	2	3	2	3	3	4	4	2	2	2	2	4	4	3	4	66	5	5	5	5	4	4	5	4	5	42	3	1	6	10	5	4	5	3	3	3	4
PEREMPUAN	22	2	2	2	6	2	2	2	2	3	3	3	3	3	3	2	2	3	4	3	2	3	4	2	3	3	2	59	4	4	4	4	4	4	4	3	3	34	3	3	5	11	4	3	4	4	3	4	3
PEREMPUAN	23	5	5	5	15	3	3	3	2	3	2	3	3	3	3	1	2	3	3	3	3	3	3	4	2	3	3	61	4	4	4	4	3	4	4	4	4	35	3	2	4	9	4	4	4	4	3	4	4
PEREMPUAN	20	5	5	5	15	3	3	2	3	4	3	3	3	3	3	3	4	3	3	2	3	2	2	4	4	3	4	67	3	3	2	2	3	2	2	3	2	22	4	4	7	15	3	4	3	3	3	3	3
PEREMPUAN	22	3	3	3	9	4	4	3	3	4	2	3	3	2	2	2	4	4	3	3	3	2	2	4	4	4	4	69	2	2	3	3	3	3	3	3	3	25	4	4	6	14	4	3	4	3	3	3	4
PEREMPUAN	21	5	5	5	15	3	4	3	3	2	2	4	3	2	4	3	4	4	4	4	2	3	3	4	4	4	4	73	2	2	3	1	1	3	3	2	3	20	4	4	4	12	4	4	4	3	3	3	5
PEREMPUAN	21	6	5	5	16	1	2	3	1	2	1	1	1	1	1	1	4	4	5	4	3	3	4	4	4	4	5	59	4	4	4	4	3	4	4	4	4	35	3	4	7	14	4	4	3	3	3	4	4
PEREMPUAN	22	5	5	5	15	3	4	5	3	2	2	2	3	3	1	3	3	4	5	3	2	2	3	5	5	4	4	71	4	4	4	3	4	4	3	4	4	34	3	3	5	11	4	5	5	3	3	3	4
PEREMPUAN	21	2	2	1	5	1	2	2	1	1	1	1	1	1	1	1	4	5	4	5	4	3	5	5	5	5	5	63	4	1	1	5	2	1	4	2	5	25	7	7	7	21	5	5	5	5	3	1	5
PEREMPUAN	22	3	3	3	9	5	3	3	5	4	3	4	3	4	4	5	3	3	3	3	3	3	3	2	2	3	3	74	3	5	3	3	2	2	2	2	2	24	4	3	4	11	3	3	3	4	3	4	4
PEREMPUAN	22	3	3	3	9	4	4	3	3	4	2	3	3	2	2	2	4	4	3	3	3	2	2	4	4	4	4	69	2	2	3	3	3	3	3	3	3	25	4	4	6	14	4	3	4	3	3	3	4
PEREMPUAN	24	7	5	5	17	2	2	3	2	2	1	3	3	2	2	1	5	5	4	4	3	2	5	4	3	4	3	65	4	4	4	3	3	4	4	3	4	33	5	5	4	14	4	4	4	5	3	3	4
PEREMPUAN	25	6	5	5	16	2	2	5	5	5	5	4	5	1	5	3	4	4	5	5	3	3	4	4	4	3	3	84	4	4	5	4	4	3	5	5	4	38	2	4	6	12	4	1	3	4	3	3	4
PEREMPUAN	21	6	5	5	16	4	3	1	2	1	3	2	3	3	2	2	5	5	3	4	3	4	5	3	3	5	5	71	4	4	4	4	4	4	4	4	4	36	4	4	5	13	4	4	5	2	3	4	4
PEREMPUAN	25	6	7	5	18	3	2	1	3	3	3	3	3	2	3	1	5	4	3	4	4	4	4	4	5	5	5	74	4	4	4	5	4	4	3	4	2	34	6	7	5	18	4	3	3	3	3	3	4
PEREMPUAN	21	5	5	5	15	4	3	1	3	2	3	3	2	2	2	2	3	5	5	2	5	3	4	4	4	5	5	72	3	3	4	4	3	4	3	4	3	31	4	3	6	13	3	3	3	3	3	2	3
PEREMPUAN	20	5	5	6	16	1	1	4	3	2	2	1	3	1	3	3	4	5	5	1	3	3	3	5	5	5	5	68	3	3	4	5	5	5	5	4	4	38	4	5	7	16	4	2	5	4	3	3	4
PEREMPUAN	21	6	6	6	18	1	1	5	2	3	1	4	3	2	1	3	5	5	4	3	2	5	2	5	4	5	4	70	3	4	5	5	3	5	4	3	3	35	4	4	3	11	4	4	4	4	3	3	3
PEREMPUAN	24	6	5	6	17	3	2	3	4	2	1	4	1	3	1	4	4	3	2	1	4	4	3	3	3	2	5	62	4	4	5	4	3	4	3	5	4	36	4	4	4	12	4	5	2	4	3	4	3
PEREMPUAN	22	7	7	6	20	3	2	4	4	1	1	3	1	2	2	3	5	5	5	5	3	3	3	5	5	5	2	72	5	4	5	3	4	4	4	5	4	38	7	7	5	19	4	3	4	3	3	4	4
PEREMPUAN	21	7	7	7	21	2	2	2	2	3	2	2	2	2	1	1	3	2	3	3	3	3	2	3	3	3	4	53	3	5	4	4	4	4	5	4	4	37	4	4	5	13	3	4	5	3	3	3	4
PEREMPUAN	21	7	7	2	16	1	2	3	2	2	2	3	2	2	3	2	3	5	3	3	4	4	4	4	4	5	5	68	5	4	4	5	4	4	3	4	2	35	6	6	4	16	4	4	5	4	3	5	4
PEREMPUAN	24	6	7	3	16	3	2	1	1	2	1	2	3	2	2	2	3	5	4	5	4	5	5	4	5	5	5	71	5	4	4	4	3	4	3	4	3	34	2	3	6	11	4	4	4	4	3	4	4
PEREMPUAN	21	6	7	6	19	2	1	2	4	2	1	1	1	1	1	1	5	5	4	5	4	4	5	5	4	4	5	67	5	5	5	5	5	5	5	5	5	45	4	5	6	15	3	4	3	3	3	4	4
PEREMPUAN	21	6	6	5	17	2	2	2	1	2	1	2	3	3	3	3	4	4	5	4	4	4	4	5	5	4	5	72	4	4	4	5	5	4	5	4	3	38	4	4	6	14	4	5	3	4	3	5	5
PEREMPUAN	22	6	7	7	20	3	5	3	2	1	1	1	1	3	1	1	4	5	5	4	3	3	4	5	5	5	5	70	5	5	4	4	3	4	2	5	3	35	4	4	4	12	4	2	3	2	3	3	4
PEREMPUAN	21	7	7	7	21	3	3	3	3	3	3	3	3	3	3	4	4	4	4	4	4	4	4	4	4	4	4	78	4	4	4	4	4	4	4	4	4	36	3	7	3	13	4	3	4	4	3	4	3
PEREMPUAN	24	7	7	5	19	2	2	2	2	2	2	2	2	2	2	2	4	4	4	4	4	4	4	4	4	4	3	65	4	4	4	4	3	3	4	4	3	33	4	5	4	13	3	4	4	4	3	4	3
PEREMPUAN	21	6	6	6	18	3	5	1	3	2	2	2	2	2	2	1	5	5	5	5	4	5	5	5	2	2	4	72	4	4	4	4	4	4	3	4	4	35	2	2	4	8	4	4	4	4	3	4	4
PEREMPUAN	21	6	7	6	19	2	3	1	1	1	1	1	1	1	1	1	4	5	4	5	4	5	5	5	4	4	3	62	3	3	4	4	4	4	5	3	4	34	5	6	7	18	4	4	4	4	3	4	4
PEREMPUAN	21	6	7	5	18	3	3	3	2	3	3	3	4	2	2	2	4	5	5	4	4	4	4	4	4	4	4	76	4	4	4	3	4	3	3	4	1	30	2	3	6	11	4	4	3	3	3	4	4
PEREMPUAN	25	7	7	6	20	1	3	1	1	1	1	1	2	2	1	1	5	2	4	5	4	3	4	5	5	5	5	62	5	4	3	4	3	3	4	5	4	35	4	5	5	14	4	5	5	5	3	4	5
PEREMPUAN	23	6	6	5	17	3	3	2	2	2	2	2	1	3	3	2	4	4	4	4	3	3	4	5	5	4	5	70	3	4	4	4	4	3	3	3	3	31	1	1	7	9	5	4	4	3	3	4	4
PEREMPUAN	20	7	7	6	20	1	4	2	2	1	1	1	1	1	2	1	5	5	5	4	3	3	4	5	5	5	5	66	4	4	4	3	4	4	3	4	4	34	2	2	7	11	3	4	3	3	3	3	3
PEREMPUAN	22	7	6	6	19	3	3	2	3	2	2	2	2	2	2	2	3	3	4	3	3	3	3	5	5	4	4	65	3	4	4	4	4	4	4	4	4	35	1	4	5	10	4	4	4	4	3	5	5
PEREMPUAN	21	7	6	5	18	2	3	3	1	1	1	2	2	2	2	1	3	2	5	3	3	3	3	4	5	4	5	60	4	3	3	3	3	4	3	4	3	30	6	6	5	17	3	3	2	5	3	5	4
PEREMPUAN	22	7	5	6	18	2	4	3	1	1	2	2	3	2	2	1	3	3	4	3	3	3	3	5	5	4	4	63	4	3	3	3	4	4	3	4	3	31	2	3	4	9	3	5	2	4	3	4	4
PEREMPUAN	21	7	7	7	21	2	2	2	2	2	3	2	2	2	2	2	5	5	5	3	4	4	4	5	5	5	4	72	4	4	4	4	4	4	4	4	4	36	4	5	7	16	3	4	4	4	3	4	4
PEREMPUAN	20	7	6	6	19	2	4	2	2	2	2	2	2	2	2	2	4	4	4	4	4	3	4	4	4	4	4	67	3	4	3	3	4	4	4	4	4	33	2	2	6	10	2	4	4	4	3	3	4
PEREMPUAN	20	7	5	3	15	3	3	3	2	1	2	3	2	3	3	4	3	2	4	5	5	4	5	5	5	5	5	77	5	5	5	5	5	5	5	5	5	45	2	3	5	10	4	4	4	5	3	3	4
PEREMPUAN	20	5	3	2	10	4	4	3	4	4	2	2	3	4	3	3	4	3	2	3	3	4	4	3	4	3	5	74	3	3	4	3	5	2	2	3	1	26	4	6	4	14	4	3	3	4	3	3	5
PEREMPUAN	21	6	3	6	15	4	4	3	4	2	4	4	3	3	2	3	1	1	3	4	4	3	2	4	4	2	2	66	4	4	3	4	3	2	4	3	3	30	2	7	4	13	4	4	5	2	3	5	3
PEREMPUAN	21	5	7	7	19	4	3	3	4	3	4	2	3	2	4	3	4	4	3	5	2	3	4	4	3	3	4	74	4	4	3	5	4	3	3	3	3	32	6	6	5	17	4	3	3	4	3	4	4
PEREMPUAN	23	5	5	5	15	2	4	3	3	3	2	3	4	4	4	2	4	4	4	4	4	3	2	4	2	2	3	70	4	3	3	4	3	3	3	2	3	28	4	5	4	13	4	4	4	4	3	5	4
PEREMPUAN	21	6	6	6	18	2	2	3	2	2	2	2	2	3	3	1	2	2	2	2	2	3	2	2	1	2	2	46	4	5	4	4	4	4	4	4	4	37	2	3	4	9	3	3	4	3	3	3	4
PEREMPUAN	24	2	2	1	5	2	2	1	2	1	1	1	1	2	2	1	4	4	5	5	5	4	4	4	4	3	3	61	4	3	3	3	4	4	4	3	4	32	6	6	5	17	4	4	5	3	3	4	5
PEREMPUAN	21	7	3	3	13	3	3	3	3	3	3	3	3	3	3	3	4	3	3	3	3	3	3	5	5	3	5	73	5	5	4	5	5	4	5	5	4	42	3	4	6	13	4	4	3	4	3	3	3
PEREMPUAN	24	2	2	1	5	2	3	2	3	2	1	1	1	3	3	2	3	4	3	3	3	4	3	5	5	4	4	64	3	3	2	3	2	2	3	3	3	24	4	4	7	15	5	4	4	4	3	3	4
PEREMPUAN	23	5	3	3	11	3	4	3	3	2	3	3	3	4	4	4	2	2	2	2	2	2	2	2	2	2	1	57	1	2	2	2	1	3	2	2	1	16	4	5	3	12	4	5	4	4	3	4	5
PEREMPUAN	23	7	6	3	16	3	3	3	1	1	3	1	1	2	3	5	4	4	4	4	4	3	4	4	4	4	4	69	4	3	3	3	3	3	3	2	3	27	4	4	6	14	4	4	4	3	3	2	5
PEREMPUAN	22	7	7	6	20	3	4	4	1	1	1	2	1	1	1	1	2	2	3	3	3	2	4	4	4	4	3	54	3	4	4	2	3	4	3	3	5	31	4	5	5	14	3	5	3	3	3	4	3
PEREMPUAN	22	6	5	3	14	2	2	2	5	3	2	2	2	3	3	1	4	4	3	1	2	1	2	4	4	2	4	58	4	4	4	4	4	4	3	4	4	35	3	2	4	9	4	2	4	3	4	2	4
PEREMPUAN	21	6	6	5	17	1	1	1	2	2	1	2	1	3	1	1	2	5	4	5	4	5	4	5	4	4	5	63	4	5	5	5	4	4	5	4	5	41	2	2	2	6	4	4	4	3	4	4	5
PEREMPUAN	21	5	5	6	16	4	3	3	3	3	4	3	3	3	3	3	4	4	4	4	3	3	4	3	4	3	4	75	4	4	4	4	4	3	3	4	3	33	4	4	4	12	4	3	4	3	4	3	3
PEREMPUAN	22	6	6	6	18	5	3	1	2	1	1	1	1	1	1	4	5	5	5	5	4	4	4	5	5	5	5	73	4	4	4	4	4	3	4	4	4	35	2	3	3	8	4	4	4	3	4	4	5
PEREMPUAN	21	6	6	6	18	1	2	2	1	2	1	1	1	2	2	2	4	4	4	4	4	4	4	4	4	4	4	61	4	4	4	4	4	4	5	4	4	37	4	5	4	13	4	4	4	4	4	4	4
PEREMPUAN	20	5	5	5	15	2	3	2	2	2	2	2	2	2	2	2	4	4	4	4	2	2	4	4	4	4	5	64	2	4	2	4	2	4	4	4	4	30	3	3	5	11	4	4	4	4	4	4	4
PEREMPUAN	21	6	5	5	16	3	4	3	2	2	1	1	1	1	1	1	2	4	4	4	3	3	3	4	4	4	4	59	3	4	4	3	3	4	3	4	3	31	3	4	7	14	3	4	4	4	4	4	4
PEREMPUAN	24	7	7	6	20	2	4	3	2	3	4	3	4	3	4	4	3	4	3	4	3	3	3	3	4	4	3	73	5	5	5	5	5	5	5	5	5	45	1	2	2	5	4	4	4	5	4	5	5
PEREMPUAN	23	7	6	6	19	4	3	2	3	2	2	2	1	3	3	2	3	3	4	3	3	4	3	4	3	3	4	64	4	4	4	3	4	4	4	4	3	34	4	4	4	12	4	4	4	4	4	4	4
PEREMPUAN	23	7	6	7	20	1	1	5	5	4	5	4	4	4	3	5	4	5	4	5	4	3	5	3	2	5	4	85	4	4	5	5	4	5	4	5	5	41	1	2	2	5	5	5	4	4	4	4	4
PEREMPUAN	22	5	5	2	12	2	4	2	4	4	2	2	1	2	2	2	1	4	2	2	4	2	3	4	4	4	4	61	4	4	2	2	4	4	4	2	4	30	3	3	5	11	4	4	5	2	4	2	2
PEREMPUAN	21	1	2	7	10	2	4	2	2	1	1	2	3	1	1	1	5	4	5	4	3	3	5	5	1	5	5	65	2	2	1	1	2	1	1	2	2	14	7	6	7	20	2	4	4	4	4	4	3
PEREMPUAN	22	6	6	3	15	1	2	3	2	2	2	2	2	1	1	3	4	5	5	1	3	3	5	1	4	3	5	60	5	5	4	4	4	4	4	3	3	36	3	3	6	12	4	4	4	4	4	4	3
PEREMPUAN	22	3	5	5	13	2	4	2	2	3	1	3	2	2	5	2	5	5	3	3	3	4	5	3	3	2	5	69	4	5	5	4	4	4	3	3	4	36	4	4	5	13	3	4	4	4	4	4	5
PEREMPUAN	23	7	6	7	20	1	1	3	3	3	2	2	3	2	1	3	4	4	3	4	3	3	5	3	3	3	4	63	4	4	3	4	4	4	4	3	3	33	5	5	7	17	4	3	1	3	4	2	2
PEREMPUAN	23	5	7	7	19	2	2	2	5	2	3	4	1	1	3	4	3	4	3	3	5	4	4	5	5	3	3	71	4	2	4	4	4	5	4	5	3	35	5	2	5	12	3	4	3	4	4	4	4
PEREMPUAN	22	6	6	6	18	3	3	4	4	5	4	4	3	4	4	4	5	5	4	2	5	4	4	4	4	5	4	88	4	3	4	5	5	3	4	4	3	35	2	3	5	10	4	5	5	5	4	4	4
PEREMPUAN	21	7	6	5	18	2	2	1	1	3	1	4	2	4	3	3	5	5	5	5	2	2	4	5	4	5	2	70	5	5	5	4	5	4	4	4	4	40	2	4	5	11	5	4	4	4	4	4	3
PEREMPUAN	23	6	7	7	20	1	1	3	2	1	3	5	2	1	3	2	5	5	4	4	5	3	4	5	5	5	5	74	4	3	4	5	4	4	5	4	4	37	1	4	6	11	5	4	4	3	4	4	4
PEREMPUAN	24	7	6	6	19	2	2	3	2	3	3	1	3	1	3	5	5	4	3	2	4	5	3	5	5	4	2	70	5	5	5	4	5	4	4	3	3	38	1	1	5	7	4	4	4	4	4	3	4
PEREMPUAN	23	6	7	7	20	4	1	2	2	2	3	4	3	2	2	2	4	4	4	4	4	5	3	5	5	5	3	73	3	5	4	3	3	3	4	3	3	31	3	4	6	13	3	5	5	5	4	2	5
PEREMPUAN	21	7	7	7	21	3	3	2	2	2	2	3	3	2	3	2	4	5	5	5	4	5	4	4	5	5	4	77	5	4	4	3	3	3	4	4	4	34	3	4	4	11	4	4	5	4	4	4	4
PEREMPUAN	21	6	5	6	17	1	1	2	1	2	1	3	3	4	2	2	4	5	5	5	4	3	3	4	5	5	3	68	3	4	3	5	4	4	5	5	4	37	7	7	6	20	4	4	2	4	4	4	5
PEREMPUAN	21	5	6	3	14	1	1	1	1	1	1	1	1	3	1	2	5	5	5	5	4	4	4	4	4	5	3	62	5	3	4	4	5	5	5	5	5	41	3	5	7	15	4	4	4	4	4	3	5
PEREMPUAN	23	7	7	7	21	1	1	3	3	3	2	3	2	1	1	5	5	5	4	5	5	4	3	5	5	5	4	75	4	1	3	4	2	3	1	3	2	23	5	4	6	15	4	5	5	4	4	4	3
PEREMPUAN	24	7	6	6	19	2	2	4	4	1	1	3	2	2	1	3	5	5	5	5	4	3	5	4	5	5	3	74	4	4	4	3	4	4	4	4	4	35	2	2	3	7	4	4	4	4	4	4	5
PEREMPUAN	22	7	7	7	21	4	1	3	2	1	1	1	3	1	1	2	5	5	5	5	4	4	4	5	5	4	5	71	3	4	4	3	5	4	5	5	4	37	5	4	5	14	2	3	5	4	4	4	5
PEREMPUAN	22	6	6	5	17	2	1	1	2	2	2	5	4	1	3	1	5	5	5	5	3	3	3	4	5	5	4	71	4	4	4	4	4	4	4	3	3	34	4	5	3	12	4	4	4	4	4	5	4
PEREMPUAN	20	7	6	5	18	1	1	1	4	2	2	2	2	1	3	2	4	3	4	3	4	4	5	4	4	5	3	64	3	4	3	4	4	4	3	5	3	33	5	6	4	15	4	4	4	4	4	4	4
PEREMPUAN	23	6	3	5	14	5	1	1	3	1	2	2	3	1	1	4	4	4	4	4	4	4	5	5	4	5	5	72	3	3	3	3	3	4	3	4	4	30	2	2	6	10	3	2	5	3	4	4	5
PEREMPUAN	24	6	6	7	19	2	2	2	2	2	2	2	2	1	1	2	4	4	4	4	5	5	4	4	4	5	5	68	5	5	4	3	3	3	4	4	4	35	3	4	4	11	4	3	3	2	4	4	4
PEREMPUAN	24	6	6	2	14	1	1	1	1	1	1	1	1	1	4	1	5	5	5	4	3	1	4	4	4	5	5	59	5	5	4	5	4	4	4	5	5	41	4	4	3	11	4	4	3	4	4	4	5
PEREMPUAN	25	7	7	7	21	1	1	1	1	2	1	1	2	2	2	2	4	4	5	3	5	4	4	4	4	4	4	61	4	4	4	4	4	4	3	4	5	36	4	5	5	14	4	4	4	4	4	4	4
PEREMPUAN	25	7	6	7	20	1	1	1	1	1	1	1	1	2	2	1	5	5	5	5	5	5	5	4	4	5	3	64	5	5	5	5	4	5	5	5	5	44	4	5	3	12	4	4	4	4	4	4	4
PEREMPUAN	24	6	6	6	18	1	2	1	1	1	1	1	1	5	1	1	5	5	5	5	4	4	5	4	5	5	3	66	5	5	4	4	5	5	4	5	5	42	4	4	5	13	4	4	5	4	4	4	4
PEREMPUAN	24	5	7	6	18	3	3	3	1	1	1	1	1	1	2	1	3	5	5	4	3	3	4	5	5	5	5	65	4	5	5	5	4	4	5	4	5	41	1	7	4	12	3	3	3	4	4	4	3
PEREMPUAN	21	7	6	6	19	2	3	1	1	1	1	1	1	1	1	1	3	4	5	4	4	4	5	5	5	4	5	62	3	5	4	4	4	3	3	4	3	33	3	4	5	12	4	2	4	2	4	5	5
PEREMPUAN	21	6	6	6	18	1	1	1	1	1	1	1	1	1	1	1	5	5	5	5	5	5	5	5	5	5	5	66	4	4	3	4	3	4	3	4	4	33	4	5	4	13	3	5	5	4	4	4	3
PEREMPUAN	23	7	7	6	20	3	4	2	1	1	1	2	2	2	2	2	3	3	5	4	3	2	3	5	5	3	5	63	3	4	4	4	4	4	4	4	4	35	4	5	5	14	4	4	4	4	4	5	4
PEREMPUAN	23	6	5	5	16	3	4	4	3	2	2	1	1	1	2	2	3	4	4	3	2	1	3	5	5	3	4	62	4	4	4	4	4	4	4	4	4	36	2	2	5	9	3	4	2	3	4	4	2
PEREMPUAN	23	6	6	5	17	2	3	1	2	2	1	1	1	1	1	1	4	4	5	3	4	3	4	5	5	4	5	62	4	4	4	3	4	3	3	4	1	30	4	4	5	13	4	3	4	4	4	4	2
PEREMPUAN	24	6	6	6	18	2	3	1	2	2	1	2	2	1	1	1	4	5	5	4	4	4	4	5	5	4	5	67	4	4	4	4	4	4	4	4	4	36	5	6	6	17	4	4	3	3	4	4	4
PEREMPUAN	23	7	6	6	19	3	4	3	2	2	1	1	1	2	2	3	4	4	5	4	3	3	4	5	5	4	4	69	5	5	4	4	3	4	4	4	1	34	2	2	6	10	3	3	4	4	4	4	4
PEREMPUAN	23	7	7	6	20	2	3	1	1	3	1	1	1	2	2	2	5	5	5	4	4	3	4	5	5	3	3	65	4	5	3	3	3	4	4	5	3	34	6	6	6	18	5	5	4	4	4	5	4
PEREMPUAN	22	6	6	7	19	2	2	2	2	2	2	2	2	2	2	1	5	5	5	5	4	5	5	5	3	3	4	70	4	4	4	4	4	4	4	4	4	36	3	7	6	16	5	5	5	5	4	5	5
PEREMPUAN	20	7	7	7	21	2	2	1	1	1	1	1	1	1	1	1	5	5	5	5	4	4	5	5	4	4	4	63	4	4	4	4	4	4	4	4	4	36	4	5	6	15	4	4	4	4	4	4	4
PEREMPUAN	22	5	5	5	15	4	4	1	1	1	1	1	1	1	1	1	5	4	5	4	5	5	5	5	1	2	2	60	3	4	3	3	4	4	4	4	3	32	4	4	5	13	4	2	4	3	4	4	4
PEREMPUAN	23	6	6	6	18	1	1	1	1	1	1	1	2	1	1	1	5	5	5	5	5	5	5	5	5	5	5	67	5	5	4	5	4	4	4	4	4	39	2	7	4	13	3	4	4	3	4	3	3
PEREMPUAN	25	5	6	6	17	1	1	1	1	1	1	1	1	1	1	1	4	4	5	5	5	5	4	5	5	1	1	55	5	5	5	4	3	4	4	5	5	40	6	6	6	18	4	3	5	5	4	5	4
PEREMPUAN	22	5	5	6	16	4	1	1	1	1	1	1	2	1	1	1	5	5	4	5	5	5	5	5	4	4	4	66	3	4	4	4	4	4	4	3	3	33	4	6	4	14	4	4	4	3	4	4	5
PEREMPUAN	21	7	7	6	20	2	4	4	2	2	2	2	2	2	2	2	4	4	4	4	4	4	4	4	4	4	4	70	3	4	3	3	4	4	3	4	4	32	2	2	4	8	4	2	4	4	4	4	4
PEREMPUAN	23	6	7	5	18	2	4	2	2	1	2	1	1	4	2	2	4	4	5	4	4	4	4	3	5	3	4	67	5	4	4	4	3	5	5	5	5	40	6	6	4	16	3	4	4	4	4	4	4
PEREMPUAN	22	6	5	6	17	4	5	4	3	2	2	4	3	4	2	2	2	3	3	3	2	2	2	4	4	4	4	68	4	4	4	4	3	4	3	4	5	35	5	4	6	15	4	5	4	2	4	5	5
PEREMPUAN	22	6	7	6	19	2	2	5	3	2	1	1	1	2	2	1	4	5	5	4	4	4	4	5	5	5	5	72	4	4	4	4	5	5	5	5	5	41	1	4	5	10	5	4	3	4	4	3	5
PEREMPUAN	21	7	7	7	21	2	4	2	1	1	1	1	1	1	2	1	2	4	5	3	2	3	4	3	3	5	4	55	5	5	5	4	4	4	4	5	4	40	4	4	4	12	4	4	5	2	4	5	4
PEREMPUAN	22	7	7	6	20	2	2	2	1	3	1	1	2	3	2	1	4	5	5	3	3	4	4	5	5	3	5	66	4	5	3	4	4	4	3	4	3	34	2	3	5	10	4	4	4	4	4	4	4
PEREMPUAN	24	6	7	5	18	2	3	2	1	1	1	2	1	1	1	2	4	4	5	4	4	3	4	4	4	4	4	61	4	4	4	4	4	3	4	4	4	35	2	2	7	11	3	4	4	4	4	4	3
PEREMPUAN	23	7	7	7	21	4	4	4	3	2	1	1	1	2	2	2	5	5	5	2	3	4	3	4	5	5	5	72	5	5	4	4	4	4	4	4	4	38	1	1	2	4	4	4	4	4	4	4	3
PEREMPUAN	21	7	7	7	21	2	3	2	2	2	2	2	2	2	2	2	4	4	5	4	4	4	4	4	4	3	3	66	4	4	4	4	4	4	4	5	4	37	4	4	6	14	4	5	4	4	4	3	2
PEREMPUAN	22	7	5	5	17	3	3	4	1	1	1	1	1	1	1	1	1	3	5	3	3	1	1	1	1	1	3	41	5	5	5	4	4	5	3	4	4	39	5	6	7	18	4	3	4	4	4	4	5
PEREMPUAN	23	7	5	5	17	3	4	4	1	1	1	1	1	1	1	1	3	4	5	4	4	4	3	5	5	3	3	62	4	4	3	3	3	4	4	4	4	33	5	3	6	14	4	4	4	4	4	4	4
PEREMPUAN	25	6	6	3	15	2	2	2	2	2	2	3	1	2	2	3	3	5	5	5	5	5	5	5	5	5	5	76	5	5	5	5	5	5	5	5	5	45	3	3	6	12	4	4	4	3	4	4	4
PEREMPUAN	20	7	7	7	21	2	2	1	1	1	2	2	2	2	1	2	4	4	5	4	4	4	5	4	4	4	4	64	3	3	3	4	3	5	5	5	4	35	1	4	6	11	4	4	4	3	4	4	3
PEREMPUAN	20	6	5	6	17	4	5	4	3	2	2	4	3	4	2	2	2	3	3	3	2	2	2	4	4	4	4	68	4	4	4	4	3	4	3	4	5	35	5	4	6	15	4	4	4	4	4	5	4
PEREMPUAN	22	6	5	7	18	1	1	2	2	3	2	1	2	2	2	3	4	5	4	3	4	4	5	5	5	4	4	68	3	4	3	2	5	4	4	5	4	34	5	7	6	18	3	3	3	4	4	4	5
PEREMPUAN	22	6	6	6	18	1	2	3	3	3	3	2	2	4	3	2	4	4	3	5	5	5	5	5	5	4	5	78	3	3	3	3	3	3	4	3	3	28	4	4	6	14	4	4	4	4	4	4	4
PEREMPUAN	22	6	6	7	19	3	2	2	3	4	3	1	2	2	2	2	4	4	4	3	4	4	4	5	5	3	4	70	5	5	4	5	4	5	4	4	4	40	3	3	7	13	5	3	4	4	4	5	4
PEREMPUAN	21	6	7	1	14	2	1	1	2	2	1	2	2	2	1	2	3	3	5	5	4	3	4	4	5	5	5	64	5	5	5	5	3	4	4	5	3	39	3	3	4	10	4	2	4	4	4	3	4
PEREMPUAN	20	5	5	7	17	4	3	4	2	1	1	4	4	5	3	3	4	2	3	4	4	4	5	3	3	4	2	72	4	3	3	4	3	3	4	3	3	30	2	1	6	9	4	3	5	4	4	4	3
PEREMPUAN	22	5	3	3	11	4	3	4	4	3	2	3	4	4	4	3	2	2	2	5	4	4	3	2	3	2	4	71	4	4	3	4	3	2	2	5	1	28	3	3	5	11	4	4	4	4	4	4	4
PEREMPUAN	21	6	7	2	15	5	4	3	4	4	5	2	2	4	3	4	4	4	3	5	4	3	4	4	5	4	3	83	4	3	3	4	2	4	5	5	5	35	2	7	5	14	4	4	3	5	4	4	3
PEREMPUAN	23	6	6	7	19	5	3	4	3	4	2	2	4	3	3	3	3	4	2	2	4	3	3	4	3	4	4	72	4	4	4	3	3	4	5	2	5	34	2	3	7	12	3	4	4	4	4	4	4
PEREMPUAN	22	2	2	2	6	3	3	3	2	4	4	3	3	2	4	3	4	4	2	4	1	1	4	3	4	2	3	66	4	4	3	3	3	3	3	4	5	32	3	3	4	10	4	4	5	5	4	4	3
PEREMPUAN	21	6	6	7	19	3	3	3	2	4	4	3	3	3	2	4	3	4	4	3	3	4	3	5	2	4	4	73	3	3	4	4	4	4	4	4	4	34	4	4	6	14	3	3	4	3	4	5	4
PEREMPUAN	22	3	5	2	10	3	4	3	4	3	2	2	4	4	4	3	4	3	3	3	3	2	4	3	3	4	3	71	4	3	3	4	3	3	4	4	1	29	2	1	6	9	4	3	4	4	4	4	2
PEREMPUAN	21	3	5	3	11	1	2	3	3	3	3	3	4	3	3	2	4	3	3	3	4	4	3	3	2	4	3	66	4	4	4	3	4	4	2	3	5	33	3	3	6	12	4	4	4	4	4	4	3
PEREMPUAN	22	7	7	5	19	2	3	2	3	4	4	3	3	3	2	4	4	3	3	4	4	2	3	2	3	3	4	68	4	4	3	3	4	4	4	4	1	31	5	4	6	15	4	5	4	5	4	5	4
PEREMPUAN	24	5	5	6	16	3	4	4	4	4	5	3	3	5	5	2	3	3	5	2	3	5	3	4	4	1	4	79	3	4	3	3	5	5	1	3	1	28	4	4	6	14	4	3	4	5	4	4	4
PEREMPUAN	22	3	3	5	11	2	3	4	4	4	4	5	3	4	5	3	2	3	3	3	4	4	3	4	4	5	5	81	5	4	4	3	3	5	4	3	2	33	6	6	7	19	4	3	4	4	4	5	4
PEREMPUAN	21	7	6	6	19	4	3	4	3	3	2	4	4	5	3	4	4	3	2	4	5	4	4	5	3	4	5	82	4	4	4	4	4	4	3	5	4	36	4	5	6	15	4	2	5	5	4	4	5
PEREMPUAN	22	5	5	7	17	2	3	4	3	2	4	5	3	5	2	4	3	3	4	4	4	3	4	3	2	5	5	77	4	5	4	3	3	4	5	5	1	34	3	3	6	12	2	4	4	5	4	5	3
PEREMPUAN	23	7	7	7	21	3	4	2	3	2	3	2	1	3	3	2	3	3	5	3	3	3	3	5	5	4	4	69	4	5	3	4	3	4	4	3	5	35	3	4	6	13	5	5	4	3	4	5	4
PEREMPUAN	23	6	6	6	18	5	4	5	3	4	2	3	2	1	1	3	3	3	3	2	3	3	3	5	5	3	4	70	4	4	3	3	3	2	4	5	3	31	2	3	4	9	4	4	4	3	4	4	5
PEREMPUAN	25	3	5	2	10	3	4	2	2	3	3	3	3	2	2	3	2	3	4	3	3	2	3	4	3	4	4	65	3	3	2	3	3	2	3	3	3	25	2	1	4	7	4	4	5	3	4	3	4
PEREMPUAN	21	6	7	3	16	4	5	5	2	2	2	2	2	2	2	2	4	4	4	2	4	3	2	5	5	4	2	69	2	2	2	2	2	2	2	2	2	18	4	5	4	13	4	4	3	3	4	4	3
PEREMPUAN	23	5	5	2	12	5	2	5	1	2	3	3	3	2	3	1	2	2	4	1	3	3	2	5	5	4	5	66	3	4	4	4	4	4	2	4	4	33	4	4	5	13	3	5	3	4	4	5	4
PEREMPUAN	21	2	2	2	6	1	1	1	1	1	1	1	1	1	1	1	5	5	5	5	5	5	5	5	5	1	1	58	5	5	5	5	5	5	5	5	5	45	2	1	7	10	3	4	2	5	4	4	3
PEREMPUAN	20	5	5	3	13	3	3	2	2	2	3	1	2	2	3	3	2	5	5	5	5	4	4	5	5	5	5	76	4	4	4	4	4	4	4	4	4	36	4	5	5	14	4	5	4	4	4	5	5
PEREMPUAN	21	6	3	3	12	2	3	3	2	2	2	3	3	1	2	2	5	5	5	5	5	4	5	5	5	5	4	78	4	4	4	4	5	4	4	5	5	39	3	3	7	13	4	4	4	5	4	4	3
PEREMPUAN	24	6	6	6	18	3	5	4	3	2	2	2	2	2	2	2	2	2	4	2	2	2	2	5	5	2	4	61	4	4	4	4	4	4	3	4	4	35	6	5	6	17	3	5	4	3	4	3	3
PEREMPUAN	25	1	1	2	4	3	3	4	1	1	1	1	1	1	1	3	3	4	3	3	3	3	3	5	5	3	4	59	4	3	3	4	3	3	2	3	3	28	2	2	4	8	4	4	3	4	4	5	4
PEREMPUAN	21	7	7	7	21	2	2	2	1	1	1	1	1	4	3	2	5	5	5	4	5	1	4	4	4	4	4	65	3	4	4	4	3	4	4	2	5	33	5	7	7	19	4	4	4	4	4	4	3
PEREMPUAN	21	6	6	6	18	2	3	1	3	1	2	1	2	3	2	2	2	1	2	1	1	1	5	5	4	4	4	52	3	5	5	1	3	3	4	4	5	33	6	6	6	18	3	5	3	4	4	5	4
PEREMPUAN	20	7	7	7	21	2	4	2	1	1	1	1	1	2	2	1	5	5	5	5	4	4	5	5	5	5	5	71	5	5	5	5	4	5	4	5	4	42	3	3	7	13	5	5	5	5	5	5	5
PEREMPUAN	24	6	5	6	17	2	2	4	3	2	3	3	4	1	3	2	5	4	2	3	3	2	5	2	3	3	4	65	4	4	5	4	4	3	4	4	4	36	1	2	6	9	4	4	4	4	5	4	3
PEREMPUAN	22	7	7	7	21	1	1	1	2	5	4	1	2	3	2	2	3	5	4	4	4	4	5	4	4	5	4	70	4	4	4	4	3	4	4	4	4	35	3	4	5	12	4	4	5	5	5	5	3
PEREMPUAN	20	6	7	7	20	1	1	2	1	2	3	3	2	1	1	1	4	4	3	2	4	4	5	4	4	3	3	58	3	4	3	2	3	4	4	5	5	33	5	3	5	13	5	4	4	4	5	3	4
PEREMPUAN	23	6	7	5	18	3	4	1	1	3	2	3	2	3	3	3	4	4	4	3	5	4	4	5	3	5	4	73	5	5	5	5	5	4	4	4	3	40	1	4	6	11	3	5	4	5	5	5	4
PEREMPUAN	25	6	6	6	18	1	1	1	1	1	1	1	1	1	1	1	4	4	5	4	4	4	4	4	4	2	3	53	3	5	3	3	4	3	4	5	5	35	1	6	5	12	5	5	5	5	5	5	5
PEREMPUAN	20	6	6	6	18	2	4	1	1	1	1	1	1	1	1	2	4	4	5	4	4	4	4	5	5	5	5	65	4	4	4	4	4	5	3	4	4	36	3	4	6	13	5	4	4	5	5	5	4
PEREMPUAN	23	6	6	5	17	2	3	2	1	2	2	2	2	2	2	2	3	4	5	4	4	3	4	5	5	4	3	66	3	4	3	4	3	4	4	3	1	29	6	5	7	18	4	5	5	5	5	5	5
PEREMPUAN	21	6	7	7	20	3	3	1	3	3	3	2	2	3	3	3	3	4	4	4	4	4	4	4	4	4	4	72	4	4	4	4	4	4	4	4	4	36	2	3	3	8	3	4	5	5	5	5	4
PEREMPUAN	23	7	7	7	21	2	2	1	2	2	2	2	2	2	2	1	5	5	5	5	5	5	5	5	4	4	4	72	4	4	4	4	4	4	4	4	4	36	4	3	3	10	4	4	4	5	5	5	3
PEREMPUAN	22	6	7	6	19	4	4	1	4	3	4	3	3	2	2	3	3	3	3	2	2	3	1	4	4	3	3	64	4	4	4	3	3	4	3	4	3	32	6	6	7	19	4	4	5	5	5	5	4
PEREMPUAN	21	7	6	5	18	3	4	3	1	1	1	1	1	1	2	1	3	4	4	3	3	3	3	4	4	4	4	58	4	4	4	5	4	4	3	4	4	36	3	7	6	16	3	4	5	5	5	3	3
PEREMPUAN	21	6	6	6	18	3	3	3	1	1	1	1	1	1	3	1	3	4	5	3	3	3	3	5	5	4	2	59	3	4	4	4	4	4	3	3	3	32	6	6	6	18	3	4	5	4	5	5	2
PEREMPUAN	21	7	7	5	19	2	2	2	1	1	1	1	1	1	1	1	3	4	4	3	3	3	4	5	5	3	5	56	4	5	4	4	4	4	4	4	4	37	4	5	6	15	4	5	2	4	5	3	4
PEREMPUAN	22	5	6	3	14	5	5	3	3	2	4	4	5	5	4	3	3	3	5	4	4	5	3	3	4	4	3	84	4	4	3	3	4	3	5	3	2	31	2	3	7	12	4	3	4	5	5	5	3
PEREMPUAN	22	2	1	1	4	3	3	4	4	4	4	5	4	4	4	4	2	2	3	3	3	3	3	3	3	3	3	74	2	2	2	2	2	2	1	1	3	17	3	6	7	16	4	4	5	2	5	5	4
PEREMPUAN	22	6	6	6	18	1	3	1	1	1	1	1	1	1	1	1	1	1	1	1	1	1	1	1	1	1	1	24	3	3	3	3	3	3	3	3	3	27	4	4	6	14	4	5	4	5	5	4	4
PEREMPUAN	25	6	6	7	19	1	4	2	2	1	1	1	1	5	5	5	3	5	5	1	3	2	5	5	5	4	4	70	5	4	3	3	2	3	3	3	4	30	3	7	7	17	3	5	4	4	5	4	4
LELAKI	21	2	2	1	5	3	5	5	1	1	1	1	1	1	1	1	4	4	4	3	2	3	2	4	4	4	4	59	1	1	2	3	2	1	1	1	1	13	7	7	7	21	3	4	4	1	1	1	2
LELAKI	24	3	3	5	11	1	1	5	3	4	3	2	1	1	3	4	3	2	3	2	2	3	3	3	3	4	4	60	3	4	4	4	4	3	3	4	3	32	4	4	4	12	4	3	5	2	1	1	4
LELAKI	21	3	5	3	11	2	3	1	3	4	1	1	1	1	1	1	5	4	5	4	4	3	4	5	5	4	4	66	2	4	3	4	3	2	3	4	2	27	5	7	4	16	4	3	5	1	1	1	4
LELAKI	24	7	7	7	21	1	5	3	1	1	1	1	1	1	1	1	5	5	5	5	1	1	1	5	5	1	5	56	5	5	3	5	3	5	5	5	5	41	1	4	4	9	5	4	5	1	1	1	5
LELAKI	23	6	7	3	16	3	4	3	3	2	1	1	2	2	2	2	1	2	5	3	3	3	4	3	4	3	4	60	4	4	3	4	4	3	4	2	4	32	3	4	6	13	4	4	4	3	1	3	3
LELAKI	25	5	6	5	16	2	2	4	3	3	2	1	1	4	3	3	3	4	3	5	5	5	5	5	5	3	4	75	4	4	4	4	3	3	4	5	3	34	5	6	4	15	5	1	1	5	1	5	4
LELAKI	22	3	2	3	8	2	3	2	1	3	4	2	1	2	1	1	4	3	5	3	4	2	3	4	4	4	3	61	4	2	3	4	1	3	2	2	4	25	3	7	5	15	1	2	5	4	2	3	5
LELAKI	21	7	5	5	17	1	4	2	2	2	2	2	2	2	2	2	4	4	4	4	3	3	4	4	5	5	5	68	4	4	4	3	3	4	4	4	4	34	4	5	5	14	3	2	4	4	2	3	4
LELAKI	22	7	6	3	16	3	3	3	2	4	2	2	2	2	2	2	4	4	4	4	3	4	4	4	5	4	4	71	4	4	5	4	5	4	5	4	3	38	2	5	4	11	3	3	4	4	2	4	4
LELAKI	24	5	5	6	16	2	1	5	4	1	2	2	1	2	2	1	3	3	3	3	3	5	4	5	4	4	4	64	4	4	4	4	4	3	4	4	4	35	6	6	7	19	3	3	4	4	2	4	4
LELAKI	21	6	5	6	17	1	2	3	3	2	2	2	2	3	3	1	4	3	3	4	4	3	4	5	4	3	4	65	4	4	5	4	4	4	4	4	4	37	7	7	7	21	2	4	4	5	2	2	5
LELAKI	21	5	5	3	13	1	3	1	1	1	1	1	1	1	3	1	2	5	5	4	4	2	5	3	4	4	4	57	4	4	4	4	3	2	4	4	4	33	3	5	6	14	3	1	3	4	2	4	4
LELAKI	24	7	7	7	21	4	4	5	4	3	1	1	1	2	4	1	4	4	4	4	4	4	5	4	5	4	5	77	5	5	5	5	5	5	5	5	5	45	2	3	6	11	3	4	4	4	2	4	4
LELAKI	21	7	7	6	20	3	4	3	2	3	2	2	2	2	2	2	3	2	4	2	2	4	3	5	5	4	4	65	4	4	4	4	4	5	5	5	5	40	6	6	6	18	2	4	4	4	2	4	5
LELAKI	23	6	6	5	17	2	3	2	2	3	2	2	4	1	2	2	3	3	4	2	2	2	3	3	1	4	4	56	2	4	3	4	4	2	4	4	4	31	5	4	5	14	3	3	3	3	2	4	4
LELAKI	22	6	6	5	17	3	4	3	2	2	2	2	2	2	2	3	3	3	4	3	3	2	3	4	4	3	3	62	3	4	4	4	4	4	4	4	4	35	3	4	4	11	4	3	4	3	3	3	4
LELAKI	24	6	3	5	14	1	2	4	4	3	2	3	4	3	3	2	4	3	2	2	3	3	2	4	5	3	3	65	4	4	4	2	2	4	3	4	3	30	6	6	6	18	4	5	5	3	3	3	4
LELAKI	22	5	5	3	13	1	2	1	1	1	1	1	1	1	1	1	5	4	5	5	5	5	5	2	1	3	2	54	2	3	3	2	2	3	3	3	3	24	4	4	5	13	2	4	5	3	3	3	5
LELAKI	22	2	2	1	5	2	1	5	5	4	4	5	5	4	4	5	3	1	1	1	1	1	1	2	2	3	4	64	2	3	3	1	3	1	1	3	2	19	3	4	7	14	2	4	5	3	3	3	5
LELAKI	21	5	3	1	9	1	1	4	4	3	1	2	1	2	1	1	4	5	5	3	2	2	1	5	5	4	5	62	2	2	2	2	3	4	4	2	3	24	5	3	5	13	4	4	4	4	3	4	5
LELAKI	22	5	5	6	16	3	2	4	2	2	1	2	3	2	2	2	4	3	4	2	2	3	2	3	4	4	4	60	4	3	4	3	2	3	4	4	3	30	6	7	6	19	4	3	4	4	3	2	4
LELAKI	22	5	1	2	8	3	5	3	1	5	1	1	1	2	2	2	5	5	5	5	5	4	5	5	5	5	5	80	5	3	3	4	3	3	3	3	3	30	2	2	5	9	4	3	5	3	3	5	4
LELAKI	21	2	3	3	8	3	4	3	2	2	2	2	2	3	2	3	5	5	5	5	4	4	5	5	5	3	4	78	2	3	3	2	3	2	2	2	2	21	4	5	5	14	3	4	4	3	3	3	4
LELAKI	23	2	3	3	8	5	5	3	2	2	2	2	2	3	2	2	4	4	4	4	4	3	3	4	4	3	4	71	2	3	3	2	3	2	2	2	2	21	5	4	5	14	3	4	4	3	3	3	3
LELAKI	21	7	7	6	20	3	3	2	1	3	1	1	2	3	2	1	4	4	5	4	3	4	4	3	4	4	4	65	5	4	5	4	5	4	5	4	4	40	4	4	5	13	3	4	3	4	3	4	4
LELAKI	22	5	5	5	15	2	3	1	1	2	1	2	2	3	2	1	4	4	4	5	4	3	5	5	5	4	5	68	4	4	4	3	4	4	4	4	4	35	3	4	5	12	3	4	4	3	3	3	5
LELAKI	22	5	5	3	13	2	3	2	3	3	2	2	1	2	2	2	4	4	5	4	3	3	4	5	5	4	4	69	2	4	4	3	2	2	3	3	3	26	4	4	4	12	4	4	4	4	3	3	2
LELAKI	22	3	3	2	8	2	2	2	1	5	5	1	1	1	1	1	4	5	5	5	5	5	5	5	5	5	2	73	5	5	4	3	4	3	3	4	3	34	4	6	5	15	4	2	3	4	3	3	5
LELAKI	23	6	5	5	16	2	3	3	2	2	1	3	3	2	2	2	4	4	4	4	4	4	4	4	5	4	4	70	3	4	4	3	4	4	4	4	5	35	4	4	5	13	4	3	4	3	3	4	4
LELAKI	22	5	3	5	13	2	3	2	3	1	1	2	2	3	2	3	4	4	4	3	3	2	3	4	5	4	5	65	4	4	3	2	3	3	3	3	3	28	6	6	7	19	3	4	5	3	3	3	4
LELAKI	21	5	6	5	16	1	1	1	1	2	2	2	2	1	1	2	4	5	5	4	4	4	4	4	4	4	3	61	4	4	4	3	4	3	4	4	4	34	4	4	4	12	4	4	5	4	3	5	4
LELAKI	20	6	6	5	17	3	3	2	2	2	1	3	2	2	2	2	3	4	4	4	5	5	4	4	4	3	4	68	4	4	4	4	4	4	4	4	4	36	4	4	4	12	4	4	4	4	3	4	4
LELAKI	22	5	5	5	15	2	3	3	3	3	3	3	2	4	4	3	4	4	3	4	4	3	4	5	5	4	4	77	4	4	4	4	4	4	4	4	4	36	7	7	7	21	3	4	3	3	3	4	4
LELAKI	21	6	5	3	14	2	3	2	2	2	3	3	3	3	3	2	2	4	4	3	3	3	3	5	4	4	4	67	4	4	4	3	4	5	4	4	4	36	4	5	5	14	4	5	3	4	3	5	5
LELAKI	21	6	5	6	17	1	4	3	3	3	4	4	2	3	4	3	3	4	3	4	3	4	4	4	4	4	4	75	4	5	5	4	3	4	4	4	3	36	3	3	4	10	3	4	3	4	3	4	3
LELAKI	23	6	5	5	16	4	4	4	3	3	3	4	3	3	3	3	3	4	4	3	3	3	3	3	4	3	4	74	4	4	4	4	4	4	4	4	3	35	6	1	4	11	4	4	4	3	3	4	4
LELAKI	20	6	6	6	18	4	3	3	2	1	1	1	1	1	3	1	5	5	5	5	5	3	3	5	5	5	5	72	4	4	4	4	4	4	3	4	4	35	4	4	6	14	4	4	3	3	3	4	3
LELAKI	20	6	6	5	17	3	4	2	3	3	2	2	5	2	2	2	3	3	4	5	4	5	4	4	4	4	4	74	4	4	3	4	4	4	4	4	3	34	4	4	5	13	4	4	3	3	3	4	4
LELAKI	21	6	6	5	17	1	1	3	1	3	4	1	1	2	3	2	4	4	4	3	4	4	5	5	5	5	4	69	4	3	4	4	5	4	4	4	4	36	3	3	4	10	5	5	3	3	3	3	4
LELAKI	23	6	6	3	15	2	3	4	1	1	1	1	1	1	1	4	3	3	3	5	5	5	5	5	3	4	4	65	3	3	4	5	3	3	5	5	4	35	4	4	7	15	4	5	3	4	3	4	4
LELAKI	21	5	5	5	15	1	1	3	3	2	2	2	2	1	1	2	3	4	3	5	5	5	5	3	4	4	3	64	4	4	4	4	4	4	4	4	4	36	2	3	5	10	4	3	5	5	3	3	5
LELAKI	20	5	6	6	17	3	3	3	2	3	1	1	1	1	1	1	4	4	5	5	1	3	5	4	4	5	5	65	4	3	4	4	4	4	4	4	4	35	2	2	7	11	4	3	4	3	3	4	3
LELAKI	20	6	5	5	16	3	3	4	3	3	3	3	3	3	3	2	4	5	5	4	3	4	5	4	4	4	4	79	4	4	4	4	3	3	3	3	4	32	6	4	6	16	5	3	3	4	3	3	4
LELAKI	24	5	3	5	13	1	1	3	3	3	2	2	2	2	2	3	5	5	3	5	4	4	4	5	5	4	4	72	3	3	4	4	4	3	3	4	4	32	4	2	5	11	3	3	3	4	3	5	4
LELAKI	20	6	5	5	16	3	2	2	3	3	2	2	3	3	3	3	4	4	3	5	4	4	5	5	5	4	4	76	3	3	5	3	4	5	5	5	4	37	4	7	4	15	4	3	4	4	3	4	4
LELAKI	23	5	6	5	16	3	3	3	2	2	3	4	3	2	1	1	3	4	2	5	3	3	4	5	5	5	3	69	3	4	4	1	4	4	4	4	3	31	6	5	4	15	4	5	5	4	3	4	1
LELAKI	22	7	5	5	17	2	2	3	2	3	2	1	1	5	4	1	3	3	5	5	4	5	5	5	5	5	4	75	3	3	4	4	2	4	3	4	3	30	3	3	6	12	4	4	4	5	3	4	5
LELAKI	23	6	5	6	17	1	1	3	4	5	2	2	1	2	3	3	4	5	5	5	4	4	4	5	4	5	5	77	5	5	5	5	5	4	4	3	4	40	3	4	6	13	3	5	5	4	3	4	4
LELAKI	22	6	7	7	20	2	2	1	1	1	1	1	1	2	2	2	4	3	4	4	4	3	4	3	4	3	4	56	4	4	4	4	3	4	4	4	4	35	5	6	3	14	4	5	3	4	3	3	3
LELAKI	25	5	5	5	15	2	5	3	1	1	1	1	1	1	2	1	3	4	5	4	3	1	4	5	5	5	5	63	4	4	4	5	3	3	5	4	4	36	2	3	6	11	4	5	4	3	3	4	3
LELAKI	22	7	7	6	20	4	4	4	1	1	1	1	1	1	1	1	4	4	5	3	4	3	3	5	5	3	3	62	5	5	5	5	4	5	5	5	5	44	4	5	6	15	4	3	4	4	3	4	4
LELAKI	20	3	5	5	13	4	4	3	3	3	3	3	3	3	2	1	5	4	4	2	5	3	3	4	3	2	5	72	4	4	2	3	3	3	5	3	4	31	2	2	6	10	3	3	4	4	3	5	4
LELAKI	21	7	6	6	19	2	4	2	2	2	2	2	2	2	2	2	4	4	4	4	4	3	4	4	4	4	4	67	3	4	3	3	4	4	4	4	4	33	3	7	7	17	4	3	5	2	3	5	4
LELAKI	20	6	6	7	19	2	3	4	2	2	1	1	2	1	1	2	3	4	5	4	3	4	4	5	5	2	4	64	3	4	4	3	3	3	2	4	4	30	5	4	5	14	5	4	4	4	3	4	5
LELAKI	22	7	3	6	16	2	3	3	2	3	3	3	3	3	3	2	3	3	3	3	3	3	3	5	5	5	4	70	5	5	5	4	5	5	4	5	5	43	4	4	6	14	4	4	4	4	3	3	3
LELAKI	21	3	3	3	9	2	4	2	3	1	2	2	2	2	2	2	3	3	3	4	4	3	3	5	5	4	4	65	3	5	5	4	5	4	5	4	5	40	4	5	5	14	4	5	4	2	3	4	4
LELAKI	24	6	6	2	14	2	2	2	2	2	2	2	2	2	2	2	3	3	3	4	3	3	3	5	5	3	4	61	4	4	4	4	4	4	4	4	4	36	3	4	4	11	5	4	3	4	3	2	4
LELAKI	22	6	5	6	17	1	1	2	3	3	1	1	1	3	1	2	3	5	5	1	3	2	3	5	5	2	3	56	4	4	3	3	3	4	4	4	3	32	1	2	6	9	4	4	4	5	3	4	3
LELAKI	21	3	3	3	9	2	4	2	2	3	2	2	2	2	2	2	4	4	4	4	4	3	4	5	5	4	4	70	3	3	3	3	3	3	3	4	3	28	4	4	6	14	4	3	5	4	3	4	5
LELAKI	25	7	7	5	19	1	2	1	1	1	1	1	1	1	2	2	2	2	2	4	4	4	4	4	4	4	4	52	4	4	4	4	3	4	2	5	5	35	5	3	4	12	4	4	4	5	3	5	4
LELAKI	23	6	5	5	16	3	3	3	4	3	2	4	3	3	3	4	2	3	3	3	3	3	3	2	2	3	2	64	4	4	3	3	3	3	3	4	3	30	4	4	7	15	3	4	4	4	3	4	5
LELAKI	21	7	7	7	21	1	1	1	3	3	3	3	3	3	3	3	4	4	4	4	4	4	4	4	4	4	4	71	4	4	4	4	4	4	4	4	4	36	4	4	7	15	4	4	4	3	3	3	3
LELAKI	25	7	7	5	19	3	3	3	2	3	2	2	2	3	3	3	3	3	3	3	3	3	3	3	3	3	3	62	3	3	3	3	3	3	3	3	3	27	5	4	4	13	3	4	4	4	4	3	4
LELAKI	22	5	3	3	11	3	2	4	4	2	3	2	3	3	3	3	4	3	4	3	3	2	3	4	4	3	4	69	4	4	4	4	5	4	4	5	4	38	3	2	6	11	4	4	4	4	4	4	4
LELAKI	22	5	6	6	17	1	1	4	3	3	2	2	3	3	3	3	3	4	4	4	4	4	4	4	4	4	4	71	4	4	4	4	4	4	4	4	4	36	2	4	4	10	4	4	5	4	4	4	4
LELAKI	22	7	6	5	18	3	4	4	1	2	2	1	2	2	2	2	2	4	4	4	4	4	4	4	4	4	4	67	5	5	5	5	5	5	5	5	5	45	4	3	5	12	5	4	4	4	4	4	4
LELAKI	21	6	6	6	18	1	1	1	1	1	1	1	1	1	1	1	3	5	5	2	2	2	2	5	5	5	4	51	4	4	4	2	3	4	2	3	4	30	2	3	7	12	3	2	4	4	4	4	4
LELAKI	22	7	7	5	19	2	2	1	2	1	1	1	1	1	1	1	3	4	5	3	3	1	3	5	5	5	5	56	5	5	5	5	4	5	3	5	4	41	1	4	5	10	3	2	5	5	4	5	5
LELAKI	21	3	3	3	9	2	2	2	1	2	2	1	1	3	3	1	2	4	5	4	3	3	4	5	5	4	5	64	4	4	5	4	4	4	4	4	4	37	4	4	4	12	3	4	4	4	4	4	4
LELAKI	22	5	5	5	15	4	4	4	2	2	2	2	2	2	2	2	3	4	4	3	3	2	2	5	5	4	5	68	4	4	4	3	4	4	4	4	4	35	3	4	5	12	4	4	5	4	4	5	4
LELAKI	21	5	3	5	13	2	3	2	2	2	2	2	2	2	2	2	4	4	4	4	4	4	3	4	4	3	4	65	3	3	4	4	3	2	3	4	4	30	6	5	6	17	4	4	4	4	4	4	4
LELAKI	21	6	5	5	16	1	1	5	5	5	5	4	5	4	5	5	1	2	1	1	1	1	1	1	1	1	1	57	4	4	4	2	5	4	4	4	5	36	5	6	6	17	2	3	5	4	4	4	5
LELAKI	21	5	6	5	16	1	3	3	3	3	3	3	3	3	3	4	3	3	3	3	3	3	3	3	3	4	4	67	4	4	4	4	4	4	4	4	4	36	2	2	2	6	4	4	4	4	4	5	4
LELAKI	22	6	5	5	16	2	4	3	2	2	2	2	2	2	2	2	4	4	4	4	4	4	4	4	4	4	4	69	4	4	4	4	4	4	4	4	4	36	4	2	6	12	4	4	4	4	4	4	4
LELAKI	20	7	6	6	19	1	3	1	1	1	1	1	1	1	3	1	5	5	5	5	5	4	5	5	5	5	2	66	4	5	4	5	4	4	5	4	5	40	6	7	7	20	3	2	5	3	4	4	5
LELAKI	22	5	5	5	15	3	4	2	3	2	2	3	2	1	2	1	3	3	4	3	2	2	4	5	3	4	4	62	4	4	4	5	4	4	4	4	3	36	2	3	4	9	4	3	3	2	4	4	4
LELAKI	20	3	5	5	13	2	3	2	1	2	1	1	2	3	3	1	3	3	4	3	2	2	2	3	3	4	4	54	2	3	1	1	1	3	1	2	1	15	6	7	5	18	4	4	3	4	4	4	5
LELAKI	21	5	2	3	10	3	3	3	1	1	1	1	1	3	3	1	4	4	4	3	3	3	3	3	3	3	3	57	3	4	3	3	3	3	3	3	3	28	5	4	6	15	4	4	4	4	4	4	4
LELAKI	21	5	3	3	11	1	5	1	1	1	1	1	1	1	1	1	5	5	5	5	5	5	5	5	5	5	5	70	4	3	3	3	3	3	2	3	4	28	7	7	7	21	4	4	4	4	4	4	4
LELAKI	21	6	6	6	18	3	3	3	2	2	1	1	1	2	2	2	4	4	4	3	3	3	3	3	3	3	3	58	4	4	4	4	4	4	4	4	4	36	4	4	4	12	4	4	4	4	4	4	4
LELAKI	22	5	5	3	13	3	2	3	3	4	3	5	2	3	5	1	4	3	3	3	3	3	3	4	4	4	4	72	4	4	4	3	4	4	4	4	3	34	3	4	5	12	3	3	3	4	4	4	3
LELAKI	23	5	6	6	17	2	3	4	4	4	4	4	4	4	4	4	4	4	4	4	4	4	4	4	4	4	4	85	4	4	4	4	4	4	4	4	4	36	3	3	3	9	4	4	4	4	4	4	4
LELAKI	22	6	5	5	16	2	3	3	1	3	1	2	2	3	2	4	4	4	5	3	3	3	3	4	4	3	4	66	4	4	5	4	4	4	4	4	4	37	4	4	7	15	4	4	4	4	4	4	4
LELAKI	20	6	5	6	17	1	1	3	2	2	2	1	1	1	1	3	4	5	5	4	4	3	4	5	5	4	4	65	5	5	5	2	3	4	3	4	4	35	2	1	6	9	3	4	4	4	4	5	4
LELAKI	22	5	6	5	16	1	3	3	2	3	2	3	2	3	3	3	4	4	5	2	2	2	3	4	4	4	4	66	4	4	4	3	2	3	3	4	4	31	6	6	6	18	2	4	5	3	4	4	4
LELAKI	21	6	5	6	17	2	3	2	1	1	1	1	1	1	1	1	4	4	4	4	4	4	4	4	4	4	5	60	5	5	5	5	5	5	4	5	5	44	6	6	6	18	4	4	4	4	4	4	4
LELAKI	23	6	6	6	18	2	2	2	2	2	2	1	1	4	2	2	2	4	5	4	4	4	4	4	2	4	2	61	4	4	5	4	4	4	4	4	4	37	2	2	3	7	4	3	4	4	4	4	4
LELAKI	22	6	6	5	17	2	2	2	2	1	2	3	2	4	3	1	2	1	5	3	3	3	3	4	4	3	4	59	4	5	3	3	3	4	2	4	4	32	3	5	5	13	4	5	4	4	4	5	4
LELAKI	22	6	5	6	17	4	1	1	2	2	2	1	1	2	2	2	5	5	5	5	5	3	5	5	5	3	3	69	4	4	4	4	4	4	4	4	4	36	5	4	2	11	4	4	4	4	4	4	4
LELAKI	21	6	6	3	15	4	3	3	2	1	2	2	2	2	3	2	4	3	5	3	3	3	3	4	4	3	4	65	4	4	4	4	4	4	4	4	4	36	5	4	6	15	4	4	4	4	4	4	4
LELAKI	21	5	2	5	12	2	1	5	2	2	3	3	3	3	3	2	3	4	3	2	2	2	2	3	3	2	4	59	4	4	4	4	3	3	3	4	3	32	3	6	6	15	4	4	4	4	4	4	4
LELAKI	22	3	3	5	11	4	2	1	1	1	1	1	3	2	1	3	5	5	5	4	3	5	5	1	3	3	2	61	4	5	4	4	4	4	3	5	4	37	3	4	5	12	4	4	4	4	4	4	4
LELAKI	22	5	5	3	13	1	1	2	1	1	1	1	3	2	2	3	3	3	2	2	4	4	3	3	3	4	3	52	5	3	4	4	4	3	3	4	3	33	3	4	6	13	4	3	5	5	4	5	4
LELAKI	21	6	6	6	18	3	1	1	1	1	1	1	1	3	2	3	1	3	3	4	4	5	3	4	3	4	4	56	3	3	4	4	4	3	5	5	4	35	1	2	6	9	3	4	4	4	4	4	4
LELAKI	23	6	6	3	15	1	1	2	4	4	3	2	2	3	3	2	4	3	4	5	4	5	3	2	4	4	3	68	4	2	5	5	5	4	3	4	4	36	1	2	1	4	4	4	4	4	4	4	4
LELAKI	24	3	3	6	12	2	2	1	3	2	2	1	2	3	2	2	2	4	4	4	5	2	5	5	4	4	4	65	4	4	4	5	5	2	4	4	4	36	2	2	7	11	4	4	4	4	4	4	5
LELAKI	25	6	5	6	17	2	3	2	3	1	1	1	1	1	1	3	3	3	4	5	5	5	5	5	5	5	5	69	4	4	4	5	5	5	4	4	4	39	4	2	5	11	4	4	4	4	4	3	3
LELAKI	22	6	6	6	18	3	3	1	3	1	5	1	1	2	2	4	5	3	5	5	5	4	5	5	5	5	5	78	3	4	4	4	5	4	4	4	4	36	6	6	6	18	3	3	3	4	4	4	3
LELAKI	23	6	5	3	14	3	3	3	2	1	3	1	1	1	3	1	3	5	5	5	5	3	5	4	4	5	5	71	4	4	4	4	4	4	4	4	4	36	5	4	7	16	4	4	4	4	4	4	4
LELAKI	21	6	3	5	14	1	3	3	2	2	2	2	2	2	2	3	5	5	5	4	4	2	5	4	4	4	4	70	4	3	4	4	5	5	3	4	3	35	7	7	5	19	4	4	4	4	4	4	4
LELAKI	20	5	6	5	16	1	2	2	2	2	2	2	2	2	2	1	5	4	4	5	4	4	5	5	3	4	3	66	4	5	3	4	3	2	4	2	3	30	3	4	5	12	4	2	4	4	4	4	4
LELAKI	21	5	6	3	14	1	2	2	3	1	1	2	2	3	2	2	5	4	2	5	4	4	4	5	4	4	3	65	3	4	3	4	4	3	4	3	3	31	7	5	6	18	4	4	4	3	4	3	4
LELAKI	21	6	5	6	17	1	1	3	3	3	1	2	2	1	1	1	4	3	5	5	4	4	4	5	5	5	4	67	4	4	4	4	4	4	3	3	4	34	3	4	5	12	4	4	4	3	4	4	5
LELAKI	25	6	6	6	18	1	1	2	3	3	1	1	2	1	1	1	5	3	5	4	4	4	4	3	5	5	4	63	4	5	4	4	3	3	4	3	3	33	4	4	6	14	5	4	4	4	4	4	4
LELAKI	24	6	6	5	17	1	1	3	2	3	3	2	1	1	1	1	3	3	3	3	3	3	3	3	3	3	3	52	2	4	4	4	4	4	4	3	5	34	4	7	4	15	4	3	4	4	4	5	3
LELAKI	22	6	5	6	17	3	2	1	2	2	3	3	3	2	2	2	3	5	3	3	5	5	4	5	5	5	5	73	5	5	5	5	4	2	3	2	4	35	5	7	4	16	5	3	3	4	4	4	3
LELAKI	23	6	6	3	15	4	1	3	1	4	2	1	1	3	1	3	3	5	4	5	5	5	4	5	5	5	4	74	3	5	3	4	4	3	3	4	4	33	5	4	3	12	4	4	3	3	4	4	5
LELAKI	25	6	6	5	17	2	1	2	1	4	3	3	3	1	3	2	2	5	5	5	4	4	4	5	5	5	5	74	4	4	4	4	4	4	4	3	5	36	4	5	5	14	4	4	3	5	4	3	4
LELAKI	25	7	6	7	20	1	1	3	2	1	1	1	1	3	2	2	5	5	5	5	5	5	5	5	5	5	5	73	4	2	4	4	3	4	4	4	4	33	3	4	6	13	3	4	4	4	4	4	3
LELAKI	21	5	6	5	16	1	1	4	3	2	1	1	2	3	3	3	5	5	3	3	4	3	5	2	3	2	3	62	5	5	4	4	4	4	5	4	4	39	1	2	5	8	4	3	4	4	4	4	5
LELAKI	24	6	5	5	16	2	3	2	2	1	1	1	3	1	3	3	5	5	3	5	5	5	4	4	4	3	4	69	4	3	3	4	3	4	4	4	3	32	4	7	5	16	5	4	4	4	4	3	4
LELAKI	21	7	7	6	20	1	3	2	1	1	1	1	1	1	1	1	5	5	5	5	5	5	5	5	5	5	4	68	4	4	3	3	3	3	3	4	3	30	4	4	3	11	4	4	4	4	4	3	4
LELAKI	24	5	6	6	17	2	3	1	2	1	1	1	2	3	3	1	5	5	5	5	5	5	5	5	1	3	3	67	4	4	4	4	3	3	3	5	3	33	4	5	5	14	4	5	3	2	4	4	4
LELAKI	23	5	5	5	15	3	1	1	2	2	1	1	1	3	4	3	4	4	3	2	3	2	3	3	3	3	4	56	4	3	4	3	2	3	4	4	4	31	4	4	5	13	3	3	4	4	4	4	4
LELAKI	22	6	6	7	19	1	1	1	1	1	1	1	1	1	1	1	4	4	5	5	4	4	4	4	4	4	4	57	4	5	5	5	4	4	5	4	5	41	5	2	4	11	5	4	5	5	4	4	4
LELAKI	21	6	6	5	17	2	3	2	2	3	2	2	4	1	2	2	3	3	4	3	2	2	3	3	2	4	4	58	4	4	3	4	4	2	4	4	4	33	6	6	5	17	4	4	4	4	4	4	3
LELAKI	23	7	6	6	19	3	3	3	4	3	3	4	3	3	4	4	3	4	4	3	3	4	4	4	3	4	4	77	4	4	4	3	3	3	3	4	1	29	1	6	7	14	5	2	4	4	4	4	4
LELAKI	22	6	5	3	14	2	4	2	1	1	1	1	1	1	1	1	5	4	5	4	3	4	5	4	4	2	1	57	4	4	2	3	2	4	2	4	4	29	5	6	7	18	4	3	4	4	4	4	4
LELAKI	22	5	7	5	17	3	3	3	3	2	2	3	2	2	2	2	3	3	4	3	4	4	4	5	5	4	4	70	3	3	3	3	3	4	3	3	4	29	2	2	4	8	3	4	3	3	4	2	4
LELAKI	21	7	7	7	21	2	5	1	1	1	1	1	1	1	1	1	2	1	1	5	5	1	5	5	5	5	5	56	5	5	5	5	5	5	5	5	4	44	5	4	7	16	4	5	4	4	4	5	4
LELAKI	20	7	7	5	19	1	1	1	3	1	1	1	1	1	1	3	5	5	5	5	5	5	5	5	5	3	5	68	3	4	1	3	1	3	5	4	4	28	4	4	7	15	4	4	4	3	4	3	4
LELAKI	23	6	6	6	18	2	2	2	2	2	2	2	2	2	2	2	2	2	2	2	2	2	2	5	5	5	5	56	5	5	5	5	5	5	5	5	5	45	3	3	7	13	4	5	5	5	4	4	4
LELAKI	24	6	7	6	19	3	4	3	2	2	1	2	2	2	2	2	2	2	3	3	3	2	2	3	3	4	4	56	3	4	4	4	4	4	4	4	4	35	1	2	5	8	5	4	4	4	4	5	3
LELAKI	23	7	7	7	21	1	3	2	1	2	1	2	2	2	1	2	2	1	2	1	1	1	2	2	2	5	1	39	5	5	5	4	5	5	5	5	5	44	3	3	3	9	4	2	4	4	4	5	3
LELAKI	21	7	7	6	20	2	4	3	2	2	1	3	2	1	2	2	2	3	3	4	3	2	3	2	5	5	4	60	4	4	3	3	3	4	4	3	3	31	7	7	5	19	4	5	3	4	4	4	4
LELAKI	21	7	7	5	19	2	3	1	1	1	2	2	3	2	1	3	3	5	3	4	4	4	5	5	5	5	4	68	4	3	3	4	4	3	4	4	4	33	5	6	6	17	4	5	4	4	4	5	3
LELAKI	25	7	6	6	19	3	3	2	1	1	2	2	2	2	2	1	2	2	5	2	3	2	3	4	5	4	4	57	4	4	4	3	3	4	4	4	4	34	2	2	6	10	4	5	4	4	4	4	4
LELAKI	22	5	6	3	14	1	3	2	1	2	1	1	1	2	2	3	2	2	2	4	4	3	4	5	5	3	4	57	3	3	3	4	4	4	3	4	3	31	4	4	4	12	3	4	2	5	4	4	5
LELAKI	20	7	7	5	19	3	4	2	3	3	1	3	1	1	1	1	2	4	4	3	2	3	4	4	1	3	4	57	4	4	4	4	4	3	4	3	3	33	2	1	4	7	3	3	4	5	4	4	5
LELAKI	22	6	7	6	19	2	1	1	4	3	3	3	3	4	3	4	4	5	4	4	4	4	4	4	4	4	4	76	4	4	4	4	4	4	4	4	4	36	2	3	4	9	4	4	4	5	4	2	3
LELAKI	21	6	3	5	14	1	2	1	1	1	1	1	1	2	2	2	4	4	4	4	4	4	4	5	4	4	4	60	4	3	3	4	3	3	4	4	3	31	3	3	4	10	4	3	3	3	4	5	3
LELAKI	22	6	2	3	11	1	1	2	2	1	1	2	2	2	4	2	4	3	5	5	3	3	4	4	5	5	5	66	3	4	2	3	3	3	3	5	5	31	4	4	6	14	3	4	5	4	4	4	4
LELAKI	23	6	6	6	18	1	1	1	3	3	3	3	3	3	3	3	4	3	4	3	3	4	3	5	4	5	5	70	4	3	4	4	4	3	4	4	4	34	2	3	5	10	4	4	4	4	4	4	4
LELAKI	21	6	6	7	19	4	5	4	4	3	1	2	3	1	1	2	4	4	4	1	1	1	1	5	5	3	5	64	5	5	5	5	5	5	5	5	5	45	6	6	5	17	5	5	5	5	5	3	5
LELAKI	23	7	7	6	20	3	4	4	4	3	4	2	1	2	2	2	3	4	4	4	4	4	4	4	4	4	4	74	5	5	5	5	5	5	5	5	5	45	1	1	2	4	5	5	5	5	5	5	5
LELAKI	22	6	2	5	13	3	2	3	2	2	2	2	2	2	2	4	2	2	2	2	2	2	2	2	2	3	3	50	5	5	5	5	5	5	5	5	5	45	4	5	6	15	5	5	5	5	5	5	5
LELAKI	23	6	6	5	17	2	3	4	3	3	3	3	3	3	3	3	4	4	4	3	4	4	4	3	4	3	4	74	4	4	3	4	3	4	4	3	3	32	2	2	4	8	4	5	4	5	5	4	3
LELAKI	23	6	6	6	18	2	2	3	2	1	1	1	1	3	3	1	4	5	5	4	4	3	3	5	5	4	4	66	4	4	4	5	4	4	4	4	4	37	5	6	5	16	5	5	5	5	5	5	5
LELAKI	22	6	6	6	18	3	2	2	2	2	2	2	2	2	2	2	4	4	4	3	3	3	4	5	5	5	5	68	3	4	4	3	4	3	4	4	4	33	4	5	5	14	4	4	4	4	5	5	3
LELAKI	24	6	5	6	17	4	1	2	1	3	4	2	1	2	1	1	5	3	4	5	3	3	5	4	3	3	3	63	4	4	4	4	4	5	5	5	4	39	2	4	6	12	5	4	4	4	5	3	4
LELAKI	22	6	5	5	16	3	4	3	3	3	3	3	3	3	3	2	3	3	5	5	3	3	4	5	4	4	4	76	4	4	3	5	3	4	3	3	5	34	4	5	5	14	4	2	2	5	5	4	4
LELAKI	24	7	6	6	19	2	2	2	3	4	1	1	1	4	2	2	2	5	3	4	4	4	4	5	4	5	5	69	3	5	4	4	3	4	4	5	5	37	5	5	5	15	4	4	4	3	5	5	3
LELAKI	25	3	5	6	14	2	1	1	1	3	1	1	1	2	3	1	5	5	5	5	5	5	5	5	4	3	4	68	3	3	3	3	3	3	4	3	3	28	6	7	6	19	4	4	3	4	5	2	3
LELAKI	21	5	6	6	17	1	3	3	1	1	1	2	4	2	1	1	4	4	5	3	4	3	3	3	3	3	3	58	3	3	4	4	5	5	5	5	4	38	4	4	5	13	3	5	5	5	5	5	5
LELAKI	25	7	7	7	21	5	4	5	4	3	5	5	5	4	4	4	3	4	3	3	3	3	3	5	5	3	3	86	4	5	4	4	4	3	2	4	1	31	3	4	4	11	4	4	4	4	5	4	5
LELAKI	24	7	7	7	21	4	4	4	3	1	1	1	1	1	1	1	5	5	5	4	5	1	4	5	5	5	5	71	4	5	5	4	5	5	5	3	3	39	3	3	5	11	4	4	5	5	5	3	4
LELAKI	21	6	7	5	18	3	1	2	1	1	1	1	1	1	1	1	5	5	5	4	4	4	4	4	4	4	4	61	4	5	4	5	4	4	4	4	4	38	2	5	6	13	4	4	4	5	5	5	4
LELAKI	20	6	6	5	17	4	4	4	1	1	1	1	1	1	1	1	3	3	5	3	3	3	3	5	5	5	5	63	2	4	3	2	2	4	3	4	3	27	4	4	7	15	3	4	4	4	3	4	3
Perempuan=Female
Lelaki=Male
[truncated: 11 more columns]

## Sheet: INDONESIA
GENDER	Age	C1	C2	C3	Ctotal	D1	D2	D4	D5	D6	D7	D8	D9	D12	D13	D14	D15	D16	D17	D18	D19	D20	D21	D22	D23	D24	D25	Dtotal	E1	E2	E3	E4	E5	E6	E7	E8	E9	Etotal	F4	F5	F6	Ftotal	G1	G6	G7	G8	G9	G10	G15
Laki-laki	19	4	4	4	12	5	3	5	3	4	5	4	5	5	5	5	3	4	4	4	4	4	4	5	5	5	5	96	4	3	3	4	3	1	3	4	4	29	5	5	5	15	4	4	5	2	2	2	4
Perempuan	18	7	7	7	21	5	5	5	5	5	5	5	5	5	5	5	5	5	5	5	5	5	5	5	3	4	4	106	5	5	5	5	5	5	5	5	5	45	6	5	7	18	4	5	5	5	4	4	5
Perempuan	30	5	5	6	16	5	5	5	4	4	4	4	4	4	4	4	4	4	4	4	4	4	3	4	3	4	3	88	5	4	5	5	5	4	4	5	5	42	6	6	6	18	5	4	3	4	2	4	4
Perempuan	22	1	2	2	5	1	1	1	3	4	5	5	5	5	5	3	3	1	2	1	1	1	2	4	4	5	5	67	2	2	2	2	3	1	1	2	2	17	5	5	7	17	3	3	5	1	1	1	5
Perempuan	18	4	4	4	12	3	3	3	3	3	5	5	5	4	4	3	3	4	3	4	3	3	3	4	4	4	2	78	4	4	3	3	4	4	3	4	3	32	5	5	6	16	3	3	4	2	2	2	4
Perempuan	18	4	5	4	13	4	3	3	5	5	5	4	4	4	4	4	3	4	5	4	4	4	4	4	3	3	4	87	4	4	3	4	3	3	3	4	3	31	5	5	6	16	4	3	4	4	3	3	4
Perempuan	19	4	4	4	12	3	2	4	5	5	5	5	5	4	4	4	3	3	4	3	2	1	2	3	4	4	4	79	4	4	4	4	4	4	3	4	4	35	6	6	6	18	4	3	4	2	1	1	4
Perempuan	21	5	6	5	16	4	2	4	5	4	5	5	5	4	5	4	5	5	5	4	4	4	5	4	4	5	5	97	4	4	4	3	5	3	3	4	5	35	6	6	5	17	4	5	4	4	4	4	4
Perempuan	19	4	4	3	11	5	4	5	5	5	5	5	5	5	5	5	4	5	5	5	5	5	5	4	4	3	4	103	3	2	2	3	3	2	2	2	4	23	6	7	6	19	4	4	5	4	3	3	5
Laki-laki	18	5	4	4	13	3	3	3	5	5	5	5	5	4	3	5	4	3	5	3	3	2	3	5	5	3	4	86	3	4	3	4	2	2	3	3	4	28	5	6	6	17	4	3	3	3	3	3	5
Perempuan	21	6	6	6	18	2	2	3	4	5	5	5	5	2	5	5	1	4	4	4	4	4	4	4	4	4	4	84	4	4	4	4	4	4	4	4	4	36	5	4	6	15	4	4	4	4	4	4	4
Laki-laki	21	5	4	5	14	2	3	2	3	4	4	4	5	3	3	4	3	3	3	2	3	3	2	4	4	3	4	71	4	4	4	4	5	4	4	4	3	36	4	4	4	12	4	4	4	4	3	3	5
Perempuan	19	4	4	2	10	4	4	4	5	5	5	5	5	4	4	5	5	5	5	5	5	5	5	5	5	3	3	101	3	3	2	4	2	4	4	3	4	29	6	6	5	17	3	4	4	4	4	4	5
Perempuan	18	5	6	3	14	3	2	3	2	3	4	2	2	3	4	4	4	4	4	3	3	2	4	3	4	4	4	71	3	4	4	4	3	2	2	4	4	30	5	4	6	15	4	4	4	4	4	4	4
Perempuan	19	5	4	5	14	3	4	3	4	5	5	4	4	4	4	4	4	4	4	3	3	3	3	5	5	4	5	87	3	4	4	3	4	2	4	4	3	31	6	6	7	19	4	4	5	3	3	3	4
Perempuan	23	5	3	5	13	5	3	5	5	5	5	2	3	5	4	4	4	3	5	4	1	4	5	5	4	4	4	89	4	5	4	5	4	3	4	5	4	38	5	6	5	16	2	5	5	5	5	5	4
Perempuan	19	5	7	5	17	3	5	4	5	5	5	5	5	4	5	5	5	5	5	4	4	4	4	4	4	4	4	98	5	5	4	4	4	4	4	5	4	39	7	7	7	21	5	5	5	5	5	4	5
Perempuan	19	2	2	4	8	5	3	5	5	5	5	5	5	5	5	5	4	5	4	4	4	4	5	5	4	5	5	102	4	4	4	5	4	4	4	5	4	38	4	5	7	16	4	4	5	4	5	5	5
Perempuan	18	5	5	4	14	5	5	5	5	5	5	5	5	5	5	5	5	4	5	5	4	4	4	4	4	4	3	101	4	4	3	3	4	4	2	4	3	31	7	5	7	19	4	5	5	5	4	3	4
Laki-laki	19	6	6	6	18	5	4	5	2	3	4	4	4	4	4	3	4	4	4	5	4	4	5	5	3	4	3	87	4	5	4	4	4	3	4	4	4	36	6	6	6	18	3	4	4	3	3	3	4
Perempuan	19	4	7	6	17	4	3	5	5	5	5	5	4	4	3	3	3	3	3	3	3	3	3	3	3	3	3	79	5	5	5	5	5	5	5	5	5	45	5	5	5	15	4	4	4	4	4	4	4
Perempuan	20	5	5	4	14	1	2	2	4	4	4	5	5	4	4	4	3	3	4	2	2	2	1	4	4	3	3	70	3	3	3	3	3	3	4	3	2	27	6	7	7	20	4	2	4	3	2	3	4
Perempuan	18	3	5	3	11	2	1	2	1	4	4	2	2	4	4	3	2	1	1	1	1	1	1	3	3	3	3	49	2	2	1	2	4	2	2	2	3	20	7	7	6	20	4	2	4	2	1	1	4
Perempuan	18	5	6	5	16	4	2	4	5	4	5	4	5	4	4	4	4	4	4	4	3	3	4	5	5	4	4	89	4	5	4	5	4	5	4	5	4	40	4	6	6	16	4	4	5	4	3	3	2
Perempuan	18	3	3	4	10	4	3	4	5	2	3	4	4	3	4	3	3	3	5	4	2	2	4	4	4	2	4	76	3	1	2	3	4	3	2	3	4	25	6	7	7	20	4	4	5	4	3	4	4
Perempuan	18	5	4	6	15	4	4	4	5	5	4	5	5	5	5	5	4	4	5	3	3	3	3	5	5	5	5	96	4	4	4	4	4	3	4	4	3	34	6	6	7	19	5	4	5	4	5	5	5
Perempuan	19	5	5	5	15	5	5	5	5	5	5	5	5	5	5	5	5	5	5	4	5	5	5	5	5	5	5	109	3	3	3	3	3	3	3	4	2	27	4	5	6	15	4	4	4	3	3	3	4
Perempuan	18	3	3	5	11	4	1	4	5	5	5	5	5	5	5	5	4	5	5	4	3	2	4	5	5	5	5	96	3	3	3	3	4	2	3	2	4	27	6	6	7	19	4	5	5	5	5	5	5
Laki-laki	20	6	6	4	16	3	3	4	4	5	5	5	5	5	5	5	2	5	5	4	4	4	4	5	5	5	5	97	4	4	4	4	4	4	5	4	4	37	5	6	7	18	4	5	5	3	3	4	5
Laki-laki	18	5	5	5	15	3	4	3	4	4	4	4	4	4	4	5	4	4	4	4	4	3	4	5	5	3	4	87	3	4	4	3	3	3	2	4	4	30	5	5	6	16	4	3	5	4	3	3	5
Perempuan	20	5	4	5	14	1	2	3	2	2	3	2	4	5	4	2	2	1	2	1	2	2	1	3	3	3	5	55	4	4	4	4	3	3	3	4	2	31	4	6	7	17	4	4	5	3	3	3	5
Perempuan	19	4	4	4	12	4	4	4	4	4	4	4	4	4	4	4	3	3	5	4	3	3	4	5	5	4	4	87	3	3	3	3	3	3	3	3	3	27	6	6	6	18	3	3	4	3	3	3	4
Perempuan	19	7	5	7	19	5	2	5	5	5	5	5	5	5	5	5	4	5	5	5	5	3	4	5	3	5	3	99	4	5	5	4	5	3	3	5	1	35	3	4	5	12	5	3	3	2	2	2	5
Perempuan	19	3	2	5	10	3	3	3	4	4	4	4	4	5	4	5	3	3	4	4	2	2	4	5	5	4	4	83	3	4	3	3	4	3	4	4	3	31	5	5	6	16	4	4	4	4	4	4	4
Perempuan	19	5	5	4	14	2	2	2	5	5	5	5	5	5	5	5	2	4	5	2	1	1	3	5	5	5	5	84	3	4	4	2	4	3	1	4	5	30	4	7	7	18	4	4	5	4	4	4	5
Laki-laki	19	6	6	5	17	3	2	3	3	3	4	3	4	3	3	3	3	3	3	3	3	3	3	3	3	3	3	67	4	4	4	4	4	4	4	4	4	36	5	5	5	15	4	4	4	4	4	4	4
Perempuan	21	4	3	6	13	3	2	3	4	4	4	4	4	4	4	4	4	4	4	4	3	3	4	3	3	3	3	78	3	3	3	3	3	2	2	3	3	25	6	6	7	19	4	4	4	4	4	4	4
Perempuan	20	7	7	7	21	5	5	5	5	5	5	5	5	5	5	5	5	5	5	5	5	5	5	5	1	1	1	98	5	5	5	5	5	5	5	5	4	44	7	7	7	21	5	3	5	3	3	3	5
Laki-laki	19	3	5	5	13	3	3	2	4	4	4	4	4	4	4	5	3	3	4	3	3	3	3	5	5	3	4	80	4	5	4	4	3	4	4	4	4	36	5	5	6	16	4	2	4	3	2	3	3
Laki-laki	19	4	5	4	13	4	4	5	5	5	5	5	5	5	5	5	5	5	5	5	5	5	5	5	5	5	5	108	5	5	5	5	5	5	5	5	5	45	4	4	7	15	5	3	3	3	3	3	4
Laki-laki	19	7	7	7	21	5	1	3	5	5	5	5	5	5	5	5	5	5	5	5	1	1	5	5	5	5	5	96	5	5	2	3	5	5	5	5	5	40	5	4	5	14	5	5	5	3	3	3	5
Perempuan	19	4	4	4	12	3	2	3	5	5	5	5	5	4	5	5	4	4	5	4	4	4	4	5	5	4	5	95	5	5	5	5	3	5	5	5	4	42	5	6	5	16	3	3	3	3	3	3	3
Perempuan	19	7	2	4	13	3	1	3	3	4	5	4	5	4	4	4	3	4	5	1	2	2	2	5	5	5	5	79	5	4	4	5	3	5	2	4	3	35	5	6	7	18	4	4	5	2	2	5	5
Perempuan	19	7	3	5	15	2	2	2	5	3	5	5	5	4	4	2	4	4	4	3	2	2	3	5	5	3	5	79	5	5	5	3	5	3	5	5	4	40	5	5	5	15	5	5	5	5	5	5	4
Perempuan	19	4	5	5	14	5	4	5	5	5	5	5	5	5	3	4	2	4	5	5	5	3	5	5	5	3	3	96	5	4	3	3	2	1	1	2	1	22	6	6	6	18	3	5	5	3	2	5	5
Perempuan	19	2	2	4	8	4	2	4	5	4	3	3	5	4	4	4	4	4	5	4	4	3	4	4	4	3	5	86	5	5	2	4	5	2	5	5	4	37	4	6	6	16	4	5	5	5	3	3	5
Perempuan	18	4	3	4	11	3	2	3	5	4	3	3	4	3	4	4	2	3	4	2	2	2	3	4	4	4	4	72	4	4	4	3	3	4	3	4	3	32	5	5	7	17	5	4	4	3	2	3	4
Perempuan	18	4	4	4	12	5	5	5	5	5	5	5	5	5	5	5	4	5	5	5	5	5	5	5	5	5	5	109	4	3	2	3	3	2	2	3	3	25	5	6	6	17	3	4	4	2	1	1	3
Perempuan	18	7	7	7	21	5	5	5	5	5	5	5	5	5	5	5	4	4	4	5	3	4	3	3	3	3	5	96	5	5	5	5	5	5	5	5	5	45	5	5	7	17	3	3	4	3	2	2	4
Perempuan	20	6	5	5	16	3	3	3	4	4	4	4	4	4	4	4	2	2	2	2	2	2	2	2	2	2	2	63	5	4	4	4	4	4	3	3	4	35	4	4	5	13	4	3	4	4	3	4	4
Perempuan	19	3	5	5	13	2	1	4	5	4	5	5	5	4	4	5	4	5	5	5	1	1	4	5	5	4	4	87	5	3	4	4	4	3	1	4	4	32	4	6	6	16	4	4	5	3	3	4	5
Perempuan	19	6	5	7	18	3	3	5	4	4	5	5	5	5	5	5	5	4	4	2	3	3	2	4	2	3	5	86	3	5	5	4	3	3	4	3	4	34	7	7	7	21	5	4	5	3	1	1	5
Laki-laki	19	2	2	5	9	3	2	3	5	5	5	5	5	5	5	5	4	5	5	3	3	3	3	5	5	4	4	92	5	5	4	4	4	4	3	4	4	37	6	5	5	16	4	5	5	3	4	4	4
Laki-laki	19	3	2	4	9	4	2	4	4	4	4	5	5	2	4	4	4	5	5	3	3	3	2	4	4	4	4	83	2	2	2	3	3	2	4	2	4	24	6	5	6	17	4	4	4	4	3	4	4
Perempuan	18	5	2	5	12	1	2	1	5	5	5	4	4	5	4	5	4	5	5	4	2	2	4	5	5	3	4	84	5	5	4	4	5	4	4	5	4	40	5	5	3	13	5	5	5	4	4	5	5
Perempuan	20	3	3	5	11	4	3	4	5	4	5	5	5	4	4	5	1	3	5	2	2	1	2	4	4	4	4	80	4	4	4	4	4	3	3	4	2	32	5	6	5	16	4	4	4	3	3	2	4
Perempuan	19	2	2	6	10	5	4	5	5	1	5	5	5	5	5	5	5	5	5	5	5	5	5	5	5	5	5	105	3	5	2	4	4	4	4	5	4	35	3	7	7	17	4	2	5	3	2	2	4
Perempuan	17	5	5	5	15	5	5	5	4	5	5	5	5	5	5	5	5	5	5	5	5	4	5	4	3	5	5	105	5	4	4	3	3	3	2	5	3	32	6	7	6	19	4	3	5	3	3	3	5
Perempuan	20	5	5	5	15	4	3	5	5	5	5	5	5	5	5	5	4	4	5	4	3	3	4	5	5	5	5	99	4	5	4	4	4	3	3	4	4	35	5	5	5	15	4	5	5	3	3	3	5
Perempuan	20	5	4	5	14	2	2	2	3	4	4	5	5	4	2	4	5	5	4	2	1	1	1	5	5	4	4	74	4	4	4	4	4	3	4	4	4	35	5	6	7	18	4	4	4	4	4	4	4
Perempuan	19	3	3	3	9	5	3	5	3	5	5	3	5	5	5	5	4	4	4	4	4	3	4	4	4	4	4	92	4	3	3	4	3	3	4	5	2	31	3	3	7	13	3	3	3	3	3	3	3
Perempuan	21	6	5	4	15	4	2	4	4	4	4	4	4	4	4	4	4	3	4	3	2	2	3	4	4	2	4	77	5	4	4	4	4	5	3	3	5	37	5	5	6	16	4	3	4	2	2	2	4
Perempuan	21	5	3	5	13	3	3	3	4	4	4	3	4	4	4	4	3	3	4	3	2	2	3	4	4	3	3	74	4	4	4	4	4	2	3	4	3	32	6	6	6	18	4	4	4	4	2	2	4
Laki-laki	21	5	6	6	17	5	4	4	4	5	5	4	4	4	5	5	4	4	4	4	5	4	4	4	4	5	5	96	5	5	4	5	5	4	4	4	5	41	6	6	6	18	4	4	5	5	5	4	4
Perempuan	21	5	3	4	12	4	2	5	5	5	4	3	5	4	4	5	4	4	5	3	3	3	4	5	4	5	3	89	3	4	3	4	4	3	2	3	4	30	5	7	7	19	3	3	4	5	3	3	5
Perempuan	21	4	5	5	14	5	5	4	4	5	5	5	5	5	5	5	4	4	5	5	5	4	3	4	4	4	4	99	3	2	2	2	2	3	3	2	2	21	6	6	4	16	4	3	4	4	4	4	3
Perempuan	21	6	4	4	14	4	2	4	5	4	5	5	5	5	5	5	3	4	4	5	4	3	5	2	5	3	4	91	4	4	3	4	3	3	4	4	3	32	6	6	6	18	4	4	4	4	3	4	4
Laki-laki	21	5	5	2	12	5	4	3	5	5	5	4	4	4	4	5	4	5	5	5	4	4	4	4	5	5	4	97	4	4	4	4	3	4	4	4	5	36	5	5	5	15	4	5	3	3	4	4	4
Laki-laki	21	5	5	3	13	4	4	4	5	5	5	5	5	5	5	5	4	4	4	3	4	4	4	4	4	2	4	93	4	4	4	3	4	4	4	4	4	35	4	4	6	14	4	4	4	4	4	4	4
Perempuan	21	4	5	5	14	4	3	4	5	5	5	5	5	5	4	5	4	3	5	3	2	2	3	4	5	4	5	90	3	4	5	3	3	2	3	3	1	27	5	5	7	17	4	5	5	5	5	5	5
Perempuan	21	4	4	3	11	2	2	4	5	4	5	5	5	4	4	1	4	4	5	4	3	3	2	2	2	4	4	78	5	4	4	4	3	2	3	3	2	30	6	5	7	18	2	4	3	3	2	2	4
Perempuan	18	6	4	5	15	3	3	3	3	4	4	3	4	4	4	4	2	3	3	3	4	3	3	4	4	5	5	78	4	4	3	3	3	3	3	2	3	28	4	5	6	15	3	4	5	3	3	3	3
Perempuan	21	7	7	7	21	5	5	5	5	5	5	5	5	5	5	5	5	5	5	5	5	2	5	4	5	3	4	103	5	5	4	5	4	4	4	5	3	39	4	7	5	16	5	5	5	2	4	2	5
Perempuan	19	6	6	6	18	4	4	4	5	4	4	4	4	4	4	4	4	4	5	4	4	4	4	4	4	4	4	90	4	4	4	4	4	4	4	4	4	36	7	7	7	21	4	4	4	3	3	3	4
Perempuan	21	1	2	2	5	3	2	3	3	3	4	4	4	5	4	4	1	1	2	1	1	1	1	2	3	3	4	59	4	2	2	3	4	2	4	2	1	24	6	6	7	19	4	5	4	4	4	4	4
Perempuan	21	3	4	5	12	3	2	3	4	4	5	4	4	3	3	4	4	3	4	3	2	2	4	4	4	4	5	78	3	2	2	3	3	1	1	4	4	23	6	7	6	19	4	3	5	3	2	4	4
Perempuan	18	5	4	4	13	4	3	4	4	4	4	4	4	4	4	4	4	4	4	4	4	4	4	4	2	4	3	84	4	4	3	4	3	4	3	4	4	33	5	6	6	17	4	3	3	3	3	3	3
Perempuan	21	2	2	2	6	5	4	5	5	5	5	3	4	5	5	5	5	5	5	5	4	4	5	5	5	4	2	100	2	2	2	5	3	1	5	1	2	23	4	6	6	16	4	5	4	4	4	4	4
Perempuan	20	5	6	3	14	5	1	2	5	5	2	4	4	2	2	4	1	4	4	1	1	1	1	4	4	4	4	65	4	5	2	4	4	4	4	4	4	35	5	5	4	14	4	4	4	3	3	3	4
Perempuan	19	5	2	6	13	5	3	3	5	3	5	5	5	5	4	3	3	4	4	3	3	3	3	4	4	3	4	84	4	4	4	4	4	4	4	4	4	36	4	5	5	14	4	4	4	3	3	3	4
Perempuan	19	2	2	3	7	2	1	2	5	4	4	4	5	4	4	4	2	2	4	2	2	2	2	5	5	4	5	74	2	1	1	3	1	4	1	2	2	17	6	4	7	17	2	2	5	2	2	2	4
Perempuan	20	2	1	4	7	3	3	5	5	5	5	5	5	5	5	5	4	4	5	4	4	4	4	5	5	1	5	96	5	5	5	5	4	5	5	5	4	43	7	7	7	21	5	5	5	3	2	5	5
Perempuan	19	3	4	5	12	3	3	5	5	5	5	5	5	5	5	5	3	4	5	3	3	3	3	5	5	5	5	95	5	5	3	5	5	4	4	5	5	41	4	4	5	13	5	4	4	4	3	3	5
Perempuan	19	4	4	5	13	3	2	3	3	5	5	4	5	5	4	5	3	3	2	2	2	3	3	3	3	3	4	75	4	3	3	4	4	3	3	4	3	31	6	7	7	20	3	4	4	2	2	2	3
Perempuan	21	4	6	5	15	5	4	5	5	5	5	5	5	4	3	4	4	4	5	3	3	2	4	4	4	4	3	90	4	5	4	4	3	4	3	4	4	35	5	5	6	16	5	5	5	4	3	3	5
Perempuan	21	6	6	6	18	5	4	5	5	5	5	5	5	5	5	5	4	4	4	5	4	4	5	5	4	5	5	103	4	4	4	3	3	2	2	4	4	30	6	7	7	20	4	5	5	5	2	4	4
Laki-laki	18	3	3	3	9	1	1	1	2	3	5	4	3	3	4	2	3	2	1	3	3	3	3	3	2	3	3	58	2	3	3	3	3	3	2	3	4	26	5	5	5	15	4	3	5	3	3	3	3
Perempuan	18	5	4	5	14	3	3	3	5	4	5	5	5	4	4	4	4	4	4	4	3	3	3	4	4	3	4	85	5	4	3	3	4	4	4	4	4	35	6	6	7	19	4	4	4	3	3	4	4
Perempuan	21	5	5	4	14	5	3	5	5	5	5	5	5	5	5	5	4	4	5	5	4	2	5	4	4	4	5	99	5	4	4	4	4	4	4	4	4	37	6	6	6	18	4	4	5	4	4	4	4
Perempuan	17	5	4	4	13	5	3	5	5	5	5	5	5	5	5	5	5	5	5	5	4	3	5	5	5	4	5	104	3	3	3	3	3	3	3	3	3	27	6	6	7	19	5	5	5	5	3	2	4
Perempuan	19	4	6	1	11	5	3	5	5	5	5	3	5	4	5	5	4	5	5	4	4	4	5	4	4	3	5	97	4	5	4	5	5	5	5	5	4	42	6	7	7	20	5	5	5	5	4	4	4
Perempuan	19	5	4	5	14	2	3	3	4	3	4	4	4	4	4	4	3	4	4	3	3	3	3	4	4	4	4	78	4	5	4	4	4	3	4	4	3	35	6	6	6	18	4	5	5	4	4	4	5
Perempuan	18	3	3	3	9	4	4	4	4	2	4	4	4	4	4	4	4	3	4	4	2	4	4	2	2	3	3	77	3	3	2	2	3	2	4	2	2	23	6	6	6	18	4	4	4	4	4	4	4
Perempuan	21	5	5	5	15	5	4	5	5	4	5	5	5	4	4	5	4	4	5	3	3	3	4	5	5	3	5	95	4	4	2	3	3	2	3	4	3	28	6	6	7	19	4	4	5	4	4	4	5
Laki-laki	18	4	4	4	12	5	5	5	5	5	5	5	5	5	5	5	2	4	4	4	4	3	4	4	4	4	4	96	3	3	3	3	3	3	3	3	3	27	5	6	5	16	3	3	3	3	3	3	3
Laki-laki	22	5	3	4	12	4	2	3	4	3	4	4	4	4	4	4	3	1	4	3	2	2	1	4	5	4	4	73	4	4	3	3	2	3	4	4	1	28	6	6	7	19	4	3	5	2	2	3	4
Perempuan	21	4	4	6	14	3	3	3	5	4	5	3	4	4	4	5	3	4	5	3	3	3	2	4	4	3	4	81	3	4	3	4	4	4	3	4	4	33	5	5	5	15	4	4	4	4	4	4	4
Perempuan	19	4	5	4	13	3	3	3	2	5	4	4	4	4	4	4	4	3	4	3	3	3	3	3	3	3	5	77	5	4	4	4	3	4	3	4	2	33	4	4	6	14	4	2	4	3	3	3	4
Laki-laki	18	5	4	4	13	3	2	3	4	4	4	3	3	4	4	4	3	3	4	3	3	2	3	4	4	3	4	74	4	4	4	3	4	4	3	4	3	33	5	5	6	16	4	3	4	3	3	3	4
Perempuan	19	5	4	6	15	2	1	2	1	1	1	1	1	1	1	5	4	5	5	4	4	3	4	5	5	5	5	66	4	4	4	4	4	5	5	5	3	38	5	7	7	19	5	3	5	3	1	1	5
Perempuan	19	3	2	5	10	5	1	4	4	5	5	5	5	5	5	5	1	2	4	2	1	1	3	4	4	4	5	80	4	5	2	2	2	2	4	5	2	28	4	6	6	16	5	5	4	4	2	2	4
Perempuan	19	4	4	4	12	4	4	4	5	4	4	4	4	4	4	4	4	4	5	4	4	4	4	5	5	4	5	93	3	4	4	4	4	3	4	4	4	34	5	6	6	17	4	4	4	3	3	3	4
Perempuan	19	6	4	5	15	3	3	3	5	5	5	5	5	3	3	5	4	3	5	3	3	3	3	4	4	3	3	83	5	5	5	4	5	5	3	5	5	42	5	6	7	18	3	4	4	3	3	3	4
Perempuan	20	7	7	5	19	5	4	5	5	5	5	5	5	5	5	5	5	5	5	5	4	4	5	5	5	5	5	107	5	5	5	5	4	4	3	5	5	41	5	5	6	16	5	5	5	5	4	4	5
Laki-laki	21	6	6	6	18	3	3	3	4	4	4	4	4	3	3	4	4	4	5	3	4	3	3	4	4	4	5	82	4	5	5	4	4	4	3	4	4	37	5	6	5	16	4	5	5	3	3	4	4
Perempuan	18	4	4	4	12	3	4	3	3	4	5	4	5	5	4	5	3	3	4	3	3	3	3	3	3	3	4	80	4	4	3	3	3	4	4	4	4	33	5	5	6	16	4	4	4	4	4	4	4
Laki-laki	18	6	6	6	18	4	4	4	4	5	4	5	5	5	5	4	4	5	5	5	4	3	5	4	4	5	4	97	4	4	4	4	4	3	4	4	3	34	5	6	6	17	4	4	4	2	3	2	4
Perempuan	19	4	5	5	14	3	2	4	5	4	4	4	4	4	4	5	4	4	5	3	3	3	3	4	4	4	4	84	3	3	3	4	2	2	2	3	3	25	6	6	6	18	4	4	4	3	3	3	4
Perempuan	17	4	4	5	13	1	1	4	2	3	2	2	4	2	3	3	1	2	3	1	1	1	1	3	3	4	5	52	5	5	2	5	3	5	4	5	5	39	4	5	6	15	4	4	5	5	5	5	5
Perempuan	18	4	3	6	13	2	2	2	5	4	4	4	4	4	3	3	3	3	3	2	3	3	3	2	3	3	5	70	4	4	3	3	4	3	3	3	4	31	6	5	6	17	3	3	3	3	3	3	3
Perempuan	19	6	6	7	19	5	3	5	4	5	5	5	5	5	4	5	4	5	5	5	2	1	5	2	2	4	5	91	5	5	4	5	5	5	3	5	3	40	5	5	5	15	5	5	5	2	2	2	5
Laki-laki	18	4	4	4	12	5	1	5	5	5	5	5	5	5	5	5	5	5	5	5	3	3	5	5	2	4	1	94	2	5	3	5	5	5	5	5	5	40	5	5	5	15	4	5	5	5	5	4	4
Perempuan	19	2	2	3	7	5	4	5	3	5	5	5	5	4	3	5	5	5	5	5	5	5	5	3	3	3	3	96	4	4	4	5	4	4	4	4	4	37	7	6	7	20	4	4	4	4	4	4	4
Perempuan	18	4	2	4	10	4	2	4	4	3	4	3	4	3	4	2	4	3	4	4	3	4	2	3	3	4	3	74	3	4	3	3	2	3	3	2	3	26	6	5	6	17	3	4	4	4	4	3	4
Perempuan	18	5	6	6	17	5	3	4	5	4	5	5	5	5	5	4	4	4	5	5	4	4	4	4	4	4	4	96	4	5	4	4	4	4	5	5	4	39	4	6	5	15	4	4	4	4	4	4	3
Perempuan	19	4	3	4	11	5	5	5	5	5	5	5	5	5	5	5	4	4	5	5	5	5	5	1	1	1	3	94	4	3	2	2	3	3	3	3	2	25	7	7	7	21	4	4	5	2	1	2	4
Laki-laki	19	5	5	6	16	4	3	4	4	3	5	5	5	3	3	5	2	5	5	5	4	3	4	3	3	3	2	83	3	4	2	2	4	4	4	3	3	29	5	6	6	17	4	4	5	2	2	2	4
Perempuan	19	3	5	6	14	4	4	4	5	5	5	5	5	5	5	5	4	5	5	5	5	3	4	5	5	5	5	103	5	5	5	5	5	5	5	5	5	45	6	6	6	18	5	1	5	2	1	1	5
Perempuan	19	5	4	5	14	3	3	3	5	5	5	5	5	5	5	3	3	3	5	4	5	4	3	3	3	3	3	86	4	4	4	4	4	3	3	3	3	32	5	5	5	15	3	3	3	3	3	3	3
Laki-laki	19	5	5	3	13	5	4	4	4	4	5	4	4	4	4	4	3	4	5	4	4	4	3	5	5	3	3	89	3	4	4	4	4	4	2	3	4	32	6	5	6	17	4	4	4	4	5	5	5
Perempuan	18	6	5	6	17	5	4	5	5	5	5	5	5	5	5	5	1	4	5	5	5	4	5	4	4	3	3	97	5	5	5	5	5	5	5	5	5	45	5	5	6	16	4	4	4	4	4	4	4
Perempuan	21	3	4	5	12	2	1	2	3	4	4	4	5	4	4	5	3	3	5	2	2	2	2	4	4	4	4	73	3	4	3	3	3	2	3	3	2	26	6	6	7	19	4	3	4	3	3	3	4
Laki-laki	19	5	4	6	15	4	4	2	5	4	3	4	5	2	2	3	3	4	4	5	3	3	2	4	3	2	3	74	5	5	3	4	4	3	4	4	3	35	4	4	5	13	4	4	5	4	5	5	4
Laki-laki	19	6	3	5	14	1	1	3	1	2	2	2	2	2	3	3	3	3	3	3	3	3	3	3	3	3	3	55	4	4	3	3	3	3	2	4	4	30	5	5	5	15	5	5	5	5	5	5	3
Laki-laki	19	4	4	5	13	4	3	4	5	4	5	4	4	4	4	4	4	4	5	4	3	2	4	4	4	4	5	88	3	4	4	4	3	3	4	4	4	33	6	6	6	18	4	4	5	3	3	3	4
Laki-laki	20	6	7	6	19	3	3	3	1	3	3	5	5	4	5	3	3	2	3	3	3	3	5	5	5	5	5	80	5	5	5	5	5	5	5	4	4	43	3	4	4	11	4	5	4	5	4	5	5
Laki-laki	19	4	4	4	12	2	2	2	2	2	2	2	2	2	2	2	4	4	4	4	4	4	4	4	4	4	4	66	4	4	4	4	4	4	4	4	4	36	5	5	5	15	4	4	4	3	3	3	4
Laki-laki	20	6	5	5	16	1	1	1	5	3	5	5	5	5	5	5	5	5	5	5	5	3	3	5	5	1	5	88	5	5	5	5	5	1	1	5	5	37	7	5	5	17	5	1	2	3	1	2	5
Perempuan	19	6	3	5	14	3	3	3	5	3	5	5	5	4	4	4	4	4	5	5	4	3	3	3	3	3	5	86	5	5	3	5	3	3	3	5	4	36	5	5	5	15	5	5	5	5	5	5	5
Perempuan	18	5	5	5	15	3	1	1	4	1	5	5	5	5	5	5	3	1	3	1	3	1	5	5	5	1	5	73	4	3	4	5	4	5	4	5	4	38	7	4	7	18	5	5	5	3	3	4	5
Laki-laki	19	6	6	5	17	3	3	3	5	5	5	5	5	5	5	5	1	1	1	1	1	1	5	4	4	4	3	75	3	3	2	4	5	5	5	4	4	35	4	5	5	14	4	5	4	4	5	5	3
Laki-laki	19	5	4	6	15	1	3	5	5	5	4	5	3	5	4	5	2	3	5	5	5	5	5	4	5	4	4	92	4	5	5	3	3	4	3	3	3	33	4	4	5	13	3	3	5	3	3	4	4
Perempuan	18	6	5	6	17	4	3	4	4	5	5	5	5	5	4	4	4	4	5	4	4	3	4	5	5	3	5	94	3	4	3	3	4	3	3	3	3	29	5	5	5	15	4	4	5	3	3	3	4
Laki-laki	19	5	5	4	14	5	3	5	1	5	5	5	5	5	5	5	5	5	5	5	5	3	5	5	5	5	5	102	5	4	3	4	3	5	3	3	5	35	6	7	6	19	5	4	4	4	4	4	5
Perempuan	18	5	5	5	15	2	3	3	4	5	5	5	5	5	4	3	5	4	5	4	3	2	3	5	5	5	4	89	3	3	3	4	4	3	4	5	3	32	5	5	5	15	4	4	4	3	3	5	4
Laki-laki	19	1	3	3	7	5	5	3	5	5	5	5	5	4	4	5	4	5	5	5	5	3	4	4	4	3	4	97	4	5	4	5	4	4	4	5	4	39	6	6	6	18	4	4	5	2	2	3	3
Laki-laki	18	3	5	5	13	3	3	3	4	4	5	4	5	3	3	4	3	4	4	3	4	2	2	5	5	4	5	82	4	4	4	4	4	4	4	4	4	36	5	5	4	14	4	3	4	2	2	2	5
Perempuan	19	5	5	6	16	5	3	5	5	5	5	5	5	5	5	5	5	5	5	5	5	5	5	1	1	2	1	93	5	5	5	4	5	5	5	5	4	43	7	7	7	21	5	3	5	3	3	3	5
Laki-laki	18	6	7	7	20	1	1	3	5	5	5	5	5	5	5	5	5	5	5	5	5	5	5	5	5	5	5	100	5	5	5	5	5	5	5	5	5	45	5	5	5	15	3	4	4	4	3	3	3
Laki-laki	19	6	6	6	18	4	2	3	3	4	5	5	5	4	4	4	2	5	5	5	3	5	5	5	5	3	5	91	5	5	5	5	4	5	5	5	5	44	4	4	3	11	5	4	5	5	5	5	5
Laki-laki	19	4	4	3	11	5	3	5	5	4	5	4	5	5	5	5	3	4	5	5	4	4	5	4	4	4	5	98	3	4	4	4	3	3	3	4	3	31	5	5	6	16	4	3	5	2	2	2	5
Laki-laki	20	6	1	3	10	2	2	4	5	3	5	5	5	5	5	5	4	3	5	3	3	1	1	4	4	4	4	82	4	4	4	4	3	3	3	3	4	32	6	6	4	16	4	2	5	4	3	3	3
Perempuan	18	5	5	5	15	2	3	2	5	2	3	5	5	4	4	4	4	4	5	2	2	3	3	1	1	3	3	70	5	4	4	5	5	5	3	4	3	38	4	3	4	11	5	4	5	4	4	5	5
Laki-laki	19	4	5	6	15	4	2	3	5	5	4	5	5	3	3	4	3	3	4	4	3	3	3	3	3	3	4	79	4	5	4	4	4	5	5	5	5	41	5	5	4	14	4	5	5	4	4	4	4
Laki-laki	19	7	6	6	19	1	1	3	5	5	5	1	3	5	5	5	1	5	5	3	4	3	3	5	3	3	5	79	5	5	5	5	5	5	5	5	5	45	5	5	7	17	4	4	4	3	4	4	4
Laki-laki	19	5	5	5	15	2	2	4	5	5	4	5	5	2	5	5	4	4	4	4	4	3	4	3	3	5	5	87	4	4	4	4	3	4	3	4	4	34	5	5	5	15	3	3	4	2	1	1	3
Perempuan	19	6	6	6	18	1	2	3	2	4	4	5	5	3	3	3	3	4	4	2	2	3	3	4	4	4	5	73	4	5	5	5	4	4	3	5	4	39	5	5	4	14	4	4	5	4	4	4	4
Laki-laki	19	6	5	5	16	3	3	3	5	3	5	5	5	5	5	5	1	3	5	5	5	5	5	5	4	4	4	93	5	5	5	5	5	5	5	5	5	45	5	4	6	15	3	3	3	3	3	3	3
Laki-laki	19	4	7	5	16	4	2	5	2	4	5	5	5	5	5	3	4	5	4	4	3	5	3	5	5	3	3	89	5	5	4	5	5	5	5	5	5	44	5	6	7	18	5	5	5	5	5	5	5
Laki-laki	20	4	5	5	14	3	3	3	3	3	4	4	4	4	3	1	4	4	5	3	2	2	4	5	5	5	4	78	5	5	5	5	5	5	5	5	3	43	5	5	5	15	4	4	4	4	4	4	4
Laki-laki	19	4	4	4	12	4	2	4	5	5	5	4	5	4	3	4	4	5	5	5	3	3	4	4	4	5	5	92	3	4	4	5	4	5	4	5	4	38	6	6	6	18	4	3	4	4	3	4	4
Perempuan	19	7	4	4	15	2	1	3	5	4	4	4	4	4	4	4	5	4	5	5	4	4	5	3	3	5	3	85	4	5	3	5	3	3	3	5	5	36	6	6	6	18	5	2	5	3	3	3	5
Perempuan	18	4	5	6	15	4	1	4	3	3	5	5	5	5	4	4	3	3	4	2	3	2	2	3	3	3	5	76	5	4	2	4	2	4	4	5	3	33	7	7	7	21	5	5	5	4	4	4	5
Perempuan	19	5	5	5	15	3	3	3	5	5	5	5	5	4	4	5	2	3	2	2	2	2	2	5	5	3	3	78	3	5	4	4	4	4	3	5	4	36	5	4	5	14	4	4	4	4	4	4	4
Laki-laki	19	7	2	7	16	5	2	4	5	3	5	5	5	5	5	4	4	4	5	4	4	2	3	5	5	5	5	94	5	5	5	5	5	5	4	4	4	42	3	3	4	10	5	4	5	4	4	4	5
Laki-laki	19	6	5	4	15	5	5	5	5	5	5	5	5	5	5	5	5	4	5	5	4	4	4	3	3	3	3	98	4	5	4	4	4	4	4	5	4	38	6	6	6	18	4	5	5	3	4	4	5
Laki-laki	19	6	5	5	16	5	3	5	5	5	5	5	5	1	1	1	5	5	4	4	5	5	5	4	4	4	3	89	4	5	5	5	5	5	5	5	5	44	3	3	3	9	4	4	5	3	3	3	5
Perempuan	18	6	6	5	17	5	2	5	5	5	5	5	5	5	5	5	5	5	5	5	5	4	5	3	3	5	5	102	5	5	4	5	4	4	4	4	3	38	6	7	7	20	5	5	5	3	3	3	5
Laki-laki	18	4	3	5	12	4	3	2	5	5	5	5	5	5	5	5	5	5	5	4	4	4	4	5	5	5	5	100	5	4	5	5	4	4	4	5	4	40	4	4	6	14	5	3	5	3	3	3	5
Laki-laki	19	3	3	5	11	3	2	3	5	5	5	5	5	5	5	5	3	3	4	3	3	3	3	4	4	3	4	85	4	4	3	3	3	4	3	4	4	32	5	6	6	17	3	3	4	3	3	3	3
Laki-laki	19	5	6	5	16	1	3	1	2	3	2	2	2	3	2	1	4	5	4	4	3	2	3	4	5	4	4	64	3	5	3	5	3	4	5	4	3	35	5	5	3	13	5	4	4	4	5	5	3
Laki-laki	19	3	3	5	11	1	5	5	5	5	5	5	5	5	5	5	5	5	5	5	4	4	5	5	5	5	5	104	4	3	3	4	4	4	3	3	3	31	7	7	7	21	3	4	5	2	2	2	4
Laki-laki	19	6	5	6	17	5	1	5	3	5	5	5	5	5	5	5	5	5	5	5	5	5	5	3	4	3	2	96	3	5	5	5	5	4	4	4	4	39	6	7	7	20	5	3	4	2	2	3	4
Laki-laki	19	5	5	4	14	4	4	4	4	4	5	4	4	4	4	4	4	4	4	4	4	4	4	5	5	3	4	90	4	4	4	4	4	3	3	4	4	34	6	5	6	17	3	3	3	3	3	3	3
Perempuan	19	3	4	4	11	2	1	3	5	4	3	3	3	3	3	3	3	3	4	4	4	4	4	4	4	4	4	75	4	4	4	4	4	4	4	4	4	36	6	6	5	17	5	5	5	2	2	2	5
Laki-laki	19	6	6	5	17	4	3	4	4	5	5	5	5	4	4	5	3	3	5	3	3	3	3	5	5	4	5	90	4	4	3	3	3	3	3	5	4	32	5	6	6	17	4	4	5	4	3	3	5
Perempuan	19	4	4	7	15	4	3	4	5	5	5	5	5	5	5	5	4	5	5	4	4	4	4	5	5	4	3	98	5	5	4	4	4	4	4	5	4	39	5	6	6	17	5	5	5	4	3	3	5
Perempuan	19	5	6	6	17	2	2	3	5	5	4	5	5	4	4	4	4	4	5	5	3	3	4	5	5	5	5	91	5	5	4	4	4	4	4	5	4	39	5	5	5	15	4	4	4	4	4	4	4
Laki-laki	19	6	6	6	18	4	4	4	4	4	4	4	4	4	4	4	4	4	4	4	4	4	4	4	4	4	4	88	4	4	4	4	4	4	4	4	4	36	5	5	5	15	4	4	4	4	4	4	4
Perempuan	20	4	6	6	16	5	5	5	5	5	5	5	5	5	5	2	4	4	4	4	4	4	4	4	4	4	4	96	4	4	2	4	4	4	4	3	4	33	5	6	6	17	4	4	4	4	4	4	4
Perempuan	19	4	5	5	14	4	2	4	5	5	5	5	5	4	4	4	5	5	5	5	4	4	5	5	5	5	5	100	4	3	3	4	4	2	3	3	3	29	5	5	6	16	4	4	5	3	3	3	4
Perempuan	20	5	5	5	15	4	4	4	5	4	5	5	5	4	4	3	3	3	3	3	4	3	3	3	3	3	4	82	4	4	4	5	4	3	4	3	4	35	6	7	7	20	3	3	3	3	3	3	3
Perempuan	19	3	4	4	11	5	4	5	5	5	5	5	5	5	5	5	3	5	5	4	4	3	4	5	5	5	4	101	4	5	3	3	2	4	4	5	3	33	7	7	7	21	4	2	5	3	3	2	3
Laki-laki	21	7	7	7	21	5	1	5	5	5	5	5	5	1	1	5	5	5	2	5	1	5	5	1	1	5	5	83	5	5	1	5	5	1	5	5	1	33	7	7	7	21	5	1	5	1	1	1	5
Perempuan	19	7	7	7	21	1	1	1	1	1	1	1	1	1	1	1	5	5	5	5	5	5	5	5	5	5	5	66	5	5	5	5	5	5	5	5	5	45	3	3	3	9	5	5	5	5	5	5	5
Perempuan	19	3	3	5	11	3	3	4	4	3	4	4	4	3	4	5	3	3	3	3	3	3	3	3	3	3	3	74	5	5	4	4	4	4	4	5	4	39	5	6	5	16	4	4	4	4	3	3	5
Perempuan	18	5	5	6	16	1	1	2	3	5	5	4	4	4	4	5	3	4	4	3	3	2	3	5	5	3	4	77	5	5	5	5	5	5	5	5	5	45	5	6	6	17	5	5	5	5	3	3	5
Perempuan	18	6	5	5	16	4	2	4	5	4	4	4	4	4	4	4	4	4	4	4	2	2	2	2	4	4	4	79	4	4	4	4	4	4	4	4	4	36	4	5	5	14	4	3	4	4	4	4	5
Perempuan	19	5	5	4	14	3	3	3	4	4	4	4	4	4	4	4	3	3	3	3	3	3	4	4	3	4	4	78	4	4	4	4	3	3	3	3	3	31	5	5	5	15	3	3	3	3	3	3	3
Perempuan	19	5	5	4	14	4	4	4	5	5	5	5	5	5	5	5	3	3	4	4	3	3	3	3	5	4	4	91	2	3	3	2	3	2	2	3	3	23	6	6	6	18	3	3	3	2	2	2	3
Perempuan	18	7	7	7	21	4	3	4	5	5	5	5	5	4	4	4	3	4	4	4	3	3	3	3	4	4	4	87	5	5	5	5	5	5	5	5	5	45	6	7	7	20	4	4	5	5	5	5	4
Perempuan	18	5	5	5	15	2	2	2	3	4	4	3	3	4	4	4	4	3	3	2	3	2	2	4	4	4	4	70	4	4	3	3	2	2	3	4	3	28	7	6	5	18	4	5	5	4	3	3	4
Perempuan	18	6	5	5	16	4	4	5	2	4	5	5	5	4	4	4	2	5	5	4	3	3	5	4	4	5	5	91	4	4	4	3	4	4	4	4	3	34	7	7	7	21	5	4	4	4	4	4	4
Perempuan	19	5	4	5	14	4	2	4	5	5	5	5	5	4	3	5	4	4	5	4	4	3	3	5	5	5	4	93	4	4	4	4	4	4	3	4	3	34	6	6	5	17	4	4	5	4	3	4	4
Perempuan	18	4	4	5	13	3	3	5	5	4	4	5	5	4	5	5	4	4	4	4	4	3	4	5	5	5	5	95	4	4	4	4	4	4	4	4	5	37	5	6	7	18	4	4	4	4	3	3	4
Perempuan	19	6	3	4	13	5	4	4	5	4	5	4	5	5	5	5	5	5	5	4	4	4	4	4	4	4	3	97	5	5	5	5	4	4	4	4	5	41	5	5	4	14	5	4	4	4	4	4	4
Perempuan	19	5	5	5	15	3	3	3	3	4	3	3	3	4	4	4	3	2	3	3	3	4	3	3	3	3	3	70	3	3	3	3	4	4	4	4	4	32	5	5	4	14	3	3	3	1	1	1	4
Perempuan	18	6	6	4	16	5	3	5	4	5	5	5	5	5	5	5	5	5	4	5	3	3	5	5	5	5	5	102	4	4	3	3	3	4	3	5	3	32	6	5	7	18	5	5	5	4	4	4	5
Perempuan	19	7	7	7	21	5	5	5	3	5	5	5	5	5	5	5	5	5	5	5	5	5	5	1	1	1	1	92	5	5	5	5	5	5	5	5	5	45	6	7	7	20	5	5	5	1	1	1	5
Laki-laki	19	6	5	6	17	3	3	3	4	4	3	4	4	4	3	4	2	3	4	3	3	2	2	4	4	4	4	74	4	4	4	4	4	4	4	4	4	36	5	5	6	16	3	4	4	3	3	3	4
Perempuan	19	7	7	6	20	3	3	4	5	3	3	4	4	4	4	4	4	3	4	4	3	3	4	5	5	4	4	84	2	2	1	3	2	2	3	2	2	19	6	6	6	18	2	5	4	4	3	3	4
Laki-laki	19	7	7	7	21	3	3	3	3	3	3	3	3	3	3	3	3	3	3	3	3	3	3	4	4	4	4	70	5	5	5	5	5	5	5	5	5	45	6	6	4	16	5	5	5	5	5	5	5
Laki-laki	18	5	5	6	16	4	3	4	4	4	4	4	4	4	4	2	4	4	4	4	4	4	4	2	4	3	4	82	4	4	4	4	4	4	4	4	4	36	6	6	6	18	4	4	2	4	4	4	4
Laki-laki	19	6	6	5	17	5	4	3	3	3	4	4	4	4	4	4	3	1	2	2	3	2	2	3	2	2	3	67	5	5	5	5	5	5	5	5	4	44	5	4	5	14	4	4	3	3	3	3	3
Laki-laki	19	4	3	3	10	4	3	4	4	4	5	4	4	4	3	4	4	4	4	3	3	2	3	4	4	4	5	83	4	4	3	3	3	4	3	3	2	29	6	6	6	18	3	4	3	4	4	4	5
Laki-laki	19	5	4	5	14	2	2	2	4	2	2	2	2	2	2	3	3	4	4	3	4	4	4	4	3	4	4	66	4	5	3	5	3	4	4	4	5	37	4	4	4	12	4	4	3	3	3	3	4
Laki-laki	18	4	6	5	15	1	1	1	4	2	3	3	4	5	5	2	2	3	3	1	1	3	3	2	2	2	2	55	5	4	3	3	2	4	3	5	5	34	3	6	7	16	5	4	2	5	5	5	3
Perempuan	19	7	7	5	19	5	5	5	5	5	5	5	5	5	5	5	5	5	5	5	5	5	5	5	5	1	5	106	5	5	3	5	5	5	4	5	4	41	6	5	7	18	5	1	5	1	1	1	5
Perempuan	20	5	5	3	13	3	3	3	5	4	5	5	5	5	5	5	3	3	5	4	4	4	4	5	5	5	5	95	3	5	3	5	4	2	4	5	5	36	6	6	6	18	5	4	4	3	4	4	5
Laki-laki	20	6	6	2	14	5	5	5	5	5	5	5	5	5	5	5	4	4	5	5	5	5	5	5	5	3	3	104	4	5	3	5	4	4	4	5	5	39	5	5	5	15	4	3	4	2	2	2	3
Perempuan	19	6	5	5	16	3	3	3	3	3	4	4	4	4	4	4	3	3	4	3	3	3	3	4	4	3	4	76	4	4	3	3	4	4	4	4	3	33	5	5	5	15	3	3	4	3	3	3	4
Laki-laki	20	4	4	5	13	4	3	4	4	4	5	5	5	5	5	5	4	4	4	5	4	2	4	3	4	4	4	91	4	4	3	3	4	3	4	3	3	31	5	6		11	4	4	5	3	3	3	5
Perempuan	18	2	3	3	8	4	3	4	5	5	5	5	5	4	4	4	2	2	5	5	5	4	5	5	4	3	5	93	4	4	4	4	4	4	3	4	4	35	5	6	6	17	4	3	3	3	3	3	4
Laki-laki	18	5	3	5	13	3	2	3	5	5	5	5	5	5	4	4	4	5	5	4	2	2	4	5	5	5	4	91	3	4	3	3	2	2	3	3	3	26	4	4	4	12	4	3	4	4	4	4	4
Laki-laki	21	5	5	5	15	5	5	5	5	5	5	5	5	5	5	5	5	5	5	5	5	5	5	1	1	1	1	94	4	4	4	4	3	3	5	5	4	36	6	6	7	19	4	4	5	3	3	3	3
Laki-laki	20	6	6	6	18	3	3	3	3	3	3	3	3	3	3	3	5	3	3	3	3	3	3	5	3	3	3	70	4	4	4	5	5	4	4	4	4	38	5	5	5	15	5	3	3	1	1	1	3
Perempuan	19	6	4	4	14	4	4	4	5	4	4	4	4	3	3	3	3	3	3	3	3	3	3	3	3	3	3	75	5	5	5	5	4	4	4	4	4	40	5	5	5	15	3	3	3	3	3	3	3
Perempuan	19	7	5	5	17	5	4	5	5	5	5	5	5	3	4	5	2	2	5	5	5	4	5	2	2	2	2	87	5	4	4	5	4	4	4	4	4	38	6	6	7	19	3	3	5	2	2	2	3
Laki-laki	20	6	6	6	18	3	2	3	5	5	5	5	5	3	3	5	4	5	5	5	5	5	5	5	5	5	5	98	5	5	5	5	5	5	5	5	5	45	5	4	5	14	4	5	5	5	5	4	5
Laki-laki	20	6	6	5	17	3	2	4	4	4	4	5	5	4	4	4	3	4	5	3	3	3	3	3	2	3	4	79	4	4	4	5	4	4	4	5	4	38	6	7	6	19	4	3	4	3	4	3	4
Laki-laki	20	7	4	7	18	2	2	2	1	1	1	1	2	1	2	1	5	5	3	4	5	5	4	5	5	5	5	67	4	5	5	4	4	5	4	5	4	40	3	3	3	9	5	5	5	5	5	5	4
Laki-laki	20	5	6	5	16	4	3	4	4	4	5	4	4	4	4	4	2	4	4	3	3	2	3	4	4	4	5	82	5	4	4	4	4	4	4	5	4	38	5	6	7	18	5	5	5	4	4	4	5
Laki-laki	23	4	4	4	12	5	5	5	5	4	5	5	5	5	5	4	5	4	4	5	4	4	5	4	4	4	5	101	3	4	3	3	3	4	4	4	3	31	6	6	6	18	4	4	5	4	4	4	4
Laki-laki	19	5	5	5	15	2	2	2	2	2	2	2	2	2	2	2	4	4	4	4	4	4	4	4	4	4	4	66	4	4	4	4	4	4	4	4	4	36	4	4	4	12	4	4	4	4	4	4	4
Perempuan	18	4	4	4	12	4	3	3	5	5	5	5	5	5	5	5	3	3	3	3	3	3	3	3	3	3	3	83	4	4	4	4	4	3	3	3	4	33	5	4	4	13	5	4	4	4	4	4	4
Perempuan	19	4	5	3	12	1	3	1	1	2	3	5	5	2	2	3	2	3	3	2	2	2	2	2	3	3	3	55	4	5	5	5	4	3	2	4	5	37	4	5	7	16	5	5	5	5	5	4	5
Perempuan	19	7	6	6	19	2	2	4	5	5	5	5	5	5	5	5	5	4	5	5	3	3	3	2	2	3	3	86	5	5	4	4	5	5	5	5	4	42	4	5	6	15	4	3	5	3	3	3	4
Perempuan	19	6	5	5	16	5	3	4	5	5	5	5	5	5	5	5	1	1	1	1	1	1	1	1	1	1	1	63	4	4	4	4	4	5	5	4	4	38	5	5	5	15	5	4	4	4	4	4	4
Laki-laki	21	7	7	7	21	2	1	3	5	4	5	5	5	2	2	5	4	4	5	5	4	2	3	4	4	4	5	83	5	5	5	5	4	4	4	5	5	42	4	5	4	13	4	4	5	3	3	3	4
Laki-laki	21	6	4	6	16	2	3	3	5	5	5	5	5	4	4	4	3	3	5	3	3	3	4	4	4	4	5	86	4	5	5	5	4	4	4	5	4	40	4	5	5	14	4	4	5	5	4	4	4
Laki-laki	21	6	6	6	18	4	2	4	5	5	5	5	5	5	4	5	5	4	5	5	4	3	4	5	5	4	4	97	4	5	5	5	5	5	5	5	5	44	6	7	6	19	4	3	4	3	3	3	4
Laki-laki	20	6	5	5	16	2	3	2	3	3	2	5	5	3	3	4	2	3	4	4	4	3	4	3	4	4	4	74	4	5	5	5	4	4	4	5	5	41	5	6	5	16	4	5	5	5	5	5	4
Laki-laki	20	6	3	5	14	5	3	5	5	5	5	5	5	5	5	5	2	5	5	5	4	3	5	5	5	5	5	102	4	4	4	5	5	5	4	5	5	41	6	7	7	20	4	4	5	3	3	3	5
Laki-laki	20	5	4	4	13	2	2	2	2	2	2	2	2	2	2	2	4	5	4	4	5	4	5	4	4	5	4	70	5	4	4	4	4	4	4	5	4	38	3	4	3	10	4	5	4	4	5	4	4
Perempuan	19	6	4	6	16	4	4	4	5	4	5	5	5	5	5	5	5	5	5	5	5	5	5	5	5	3	3	102	5	5	4	4	5	5	5	5	5	43	4	6	4	14	4	5	5	3	3	3	5
Perempuan	20	2	2	2	6	3	1	4	5	5	5	5	5	5	5	5	3	1	5	4	4	2	4	3	5	4	4	87	5	5	5	5	5	5	4	5	5	44	6	6	6	18	3	3	4	4	3	4	5
Perempuan	19	4	3	3	10	3	3	3	4	3	4	4	5	4	4	5	3	3	3	2	2	2	3	3	4	2	2	71	5	4	3	3	3	2	2	3	2	27	6	6	6	18	3	3	5	2	2	2	3
Perempuan	18	4	5	4	13	5	4	5	5	5	5	5	5	5	5	5	3	4	4	4	3	4	4	5	5	4	5	99	4	4	4	4	3	3	3	4	4	33	5	5	5	15	4	4	4	4	4	4	4
Laki-laki	20	4	4	4	12	3	2	3	2	3	2	2	2	3	3	2	3	3	4	3	4	5	3	4	4	4	3	67	3	3	3	4	3	3	3	3	3	28	5	4	4	13	4	3	4	3	3	3	4
Laki-laki	20	6	3	5	14	4	3	4	5	5	4	5	5	3	3	5	5	4	4	4	4	3	4	3	3	3	3	86	4	4	4	4	3	4	4	5	4	36	6	7	7	20	4	1	5	2	1	1	4
Laki-laki	21	4	4	4	12	3	3	3	4	4	5	5	5	4	4	5	2	2	3	4	2	2	2	3	3	3	3	74	3	3	4	4	4	3	3	3	3	30	5	6	6	17	3	3	3	3	3	3	3
Perempuan	20	4	5	3	12	2	2	2	1	2	1	2	2	3	2	3	2	2	2	2	2	1	1	2	2	2	3	43	3	3	3	3	3	3	3	3	3	27	6	6	6	18	3	3	4	3	3	3	3
Perempuan	20	4	5	5	14	1	3	2	3	3	5	5	5	4	4	5	3	4	4	3	3	3	4	3	3	3	5	78	4	5	4	5	4	5	3	4	3	37	5	6	7	18	5	3	5	3	3	4	5
Laki-laki	21	4	4	4	12	3	4	3	5	4	4	3	4	4	4	4	2	2	3	3	3	2	2	2	2	2	2	67	3	3	3	5	5	3	1	3	3	29	5	5	5	15	3	3	3	3	3	3	3
Laki-laki	19	4	4	4	12	4	3	4	5	5	4	5	4	5	4	5	2	1	2	2	2	2	2	2	2	2	2	69	2	3	3	3	3	3	3	3	3	26	5	5	5	15	3	3	3	3	3	3	3
Perempuan	18	3	3	3	9	4	2	4	5	4	5	5	5	4	4	5	4	4	4	4	2	2	3	4	4	4	4	86	4	2	3	2	4	2	4	3	3	27	6	6	6	18	3	4	4	4	4	4	5
Laki-laki	22	4	3	4	11	3	3	3	4	4	4	4	4	4	4	3	2	3	3	2	3	3	2	2	2	2	2	66	3	3	3	3	3	3	3	3	3	27	5	6	5	16	3	2	3	2	3	2	2
Laki-laki	22	5	4	5	14	3	3	2	3	2	2	3	3	3	3	2	4	3	3	3	4	4	2	3	3	3	3	64	4	4	2	3	4	3	3	3	4	30	5	5	5	15	3	3	3	3	3	3	3
Laki-laki	19	6	5	6	17	2	2	3	4	3	4	3	4	3	4	4	4	4	4	5	4	4	4	5	5	4	5	84	5	5	4	5	4	5	5	4	4	41	5	5	5	15	5	5	5	4	4	4	4
Laki-laki	21	1	2	2	5	2	3	3	1	1	1	1	1	2	2	2	4	5	5	4	4	4	5	1	1	3	3	58	5	5	5	5	5	4	5	5	5	44	4	4	3	11	4	5	3	4	2	3	5
Perempuan	20	6	6	7	19	5	4	5	5	5	5	5	5	5	5	5	4	5	5	4	4	4	4	5	5	5	5	104	4	4	4	4	3	4	3	4	4	34	5	7	6	18	4	4	5	4	3	3	5
Laki-laki	20	6	5	6	17	3	3	3	5	5	5	5	5	5	5	5	4	4	5	4	4	4	5	5	5	5	5	99	5	5	3	4	3	4	4	5	3	36	5	7	7	19	4	5	5	5	4	5	5
Perempuan	21	2	2	4	8	3	1	3	4	4	4	4	4	4	4	4	3	3	4	3	2	1	3	4	4	4	4	74	4	4	4	3	3	4	4	4	4	34	6	6	6	18	3	4	5	3	3	4	4
Perempuan	19	3	2	6	11	5	5	5	5	5	5	5	5	5	5	5	4	5	5	5	4	3	5	5	5	4	5	105	5	5	5	5	5	5	5	5	5	45	6	5	5	16	5	3	4	4	4	3	4
Perempuan	21	4	4	4	12	3	3	3	4	5	5	5	5	4	4	4	2	2	2	2	2	2	2	3	4	2	2	70	3	3	3	3	3	3	3	3	3	27	5	5	5	15	3	3	3	3	3	3	3
Perempuan	20	6	5	5	16	2	1	2	2	2	5	4	5	5	3	3	5	4	5	5	4	2	3	5	5	5	5	82	5	5	4	4	4	4	4	5	5	40	6	7	7	20	4	5	5	4	4	4	4
Perempuan	19	4	4	4	12	3	3	3	5	5	5	4	4	4	4	3	3	3	4	3	3	2	3	4	4	3	4	79	3	3	3	3	2	3	3	3	2	25	5	5	6	16	3	4	5	4	4	4	3
Perempuan	22	4	4	4	12	2	2	2	3	2	2	2	2	3	2	3	4	3	3	3	4	3	4	3	4	3	4	63	3	3	3	3	3	3	3	3	3	27	6	6	7	19	3	3	3	3	3	3	3
Perempuan	21	3	3	4	10	3	3	3	4	5	4	5	4	5	5	5	2	2	4	3	3	3	4	5	5	3	3	83	4	2	3	2	3	2	3	4	3	26	6	6	3	15	3	4	4	4	3	3	5
Perempuan	21	2	3	6	11	5	3	4	5	5	5	5	5	5	5	5	4	5	5	5	4	4	5	5	5	5	5	104	4	4	4	3	3	4	3	4	4	33	5	5	6	16	4	3	4	2	2	2	4
Perempuan	22	5	3	5	13	4	4	4	4	4	4	4	4	4	4	4	4	4	4	4	4	4	4	4	4	4	4	88	4	4	4	4	4	4	4	4	4	36	4	5	5	14	4	4	4	4	4	4	4
Laki-laki	19	7	7	7	21	1	1	3	5	5	5	5	5	5	3	3	3	3	3	3	3	3	3	3	3	3	3	74	5	5	5	5	5	5	5	5	5	45	3	3	3	9	5	5	5	5	5	5	5
Laki-laki	22	6	4	5	15	5	4	4	5	5	5	4	4	5	4	2	4	4	5	4	4	4	4	2	2	5	5	90	3	4	3	4	4	3	4	4	4	33	6	6	5	17	4	5	5	4	4	4	5
Laki-laki	19	4	4	6	14	4	2	3	3	4	5	4	4	2	3	4	3	3	5	4	3	1	4	5	5	5	5	81	5	5	5	4	4	4	3	4	3	37	5	6	6	17	4	4	5	4	3	4	5
Laki-laki	20	2	3	6	11	5	4	5	5	5	5	5	5	5	5	5	2	5	5	5	4	4	4	5	5	5	5	103	5	5	5	5	4	5	5	5	5	44	6	7	7	20	5	5	5	5	4	4	5
Perempuan	22	5	5	5	15	5	4	5	5	5	5	5	5	5	5	5	5	5	5	5	5	5	5	2	2	3	5	101	4	5	4	4	4	4	4	5	4	38	6	5	6	17	3	3	5	3	3	3	5
Perempuan	20	5	3	6	14	3	3	5	5	5	5	5	5	5	5	5	4	5	5	4	3	3	3	5	5	3	5	96	4	5	5	4	4	4	3	4	4	37	5	6	6	17	5	3	5	3	3	3	5
Laki-laki	20	5	4	3	12	5	4	5	5	5	5	5	5	5	5	5	5	5	5	5	5	5	5	5	5	5	3	107	3	3	3	4	4	3	4	4	4	32	5	5	5	15	5	4	5	3	3	3	4
Laki-laki	21	5	6	5	16	3	3	2	4	4	4	5	5	4	4	4	5	4	5	4	4	4	4	5	5	5	4	91	3	3	3	2	2	2	3	2	4	24	5	5	5	15	4	5	5	3	3	3	5
Laki-laki	20	7	1	1	9	4	4	4	5	1	5	5	5	5	5	5	5	1	5	3	1	1	1	1	1	1	1	69	1	1	1	1	1	1	1	1	1	9	7	7	7	21	3	1	5	1	1	1	1
Laki-laki	20	2	2	2	6	4	5	5	3	4	5	5	5	4	4	5	1	1	2	1	1	1	1	2	2	2	2	65	2	2	2	2	2	2	2	2	2	18	6	6	6	18	2	2	2	2	2	2	2
Laki-laki	19	2	2	3	7	4	3	4	5	5	5	5	5	5	4	5	2	4	5	4	4	3	4	4	4	4	4	92	5	5	4	4	4	4	4	5	4	39	5	5	6	16	4	4	4	4	4	4	4
Perempuan	20	4	4	3	11	4	5	4	3	1	1	1	1	4	3	4	3	2	2	4	3	4	4	1	1	1	1	57	3	1	3	4	2	1	4	1	3	22	5	4	3	12	2	2	2	4	4	1	2
Perempuan	22	4	5	5	14	4	2	5	5	5	5	5	5	5	5	5	4	4	5	3	2	2	3	5	5	4	5	93	3	3	3	3	3	4	3	3	4	29	4	6	6	16	4	3	4	3	2	2	5
Laki-laki	19	4	4	4	12	1	2	2	4	2	5	5	5	5	5	5	4	4	4	4	4	4	4	4	4	4	4	85	4	4	4	4	3	4	4	4	3	34	4	4	6	14	4	2	4	3	3	3	3
Perempuan	20	3	5	3	11	4	4	3	3	3	5	5	5	4	4	5	3	3	4	2	2	2	2	4	3	2	5	77	2	3	2	2	2	2	1	3	1	18	7	7	7	21	4	3	5	2	5	5	4
Perempuan	20	5	6	5	16	4	3	4	5	3	5	5	5	5	5	5	4	4	5	3	2	3	2	4	4	4	4	88	4	5	4	4	4	4	4	4	4	37	5	5	6	16	4	4	4	3	3	3	5
Laki-laki	23	4	3	2	9	3	2	4	5	5	5	5	5	5	5	5	4	5	5	4	4	3	4	5	5	4	5	97	3	4	4	3	3	4	4	4	5	34	6	6	7	19	4	5	5	5	3	3	4
Laki-laki	20	4	1	3	8	3	3	3	2	4	2	4	2	2	3	2	4	3	3	4	4	4	2	4	2	4	2	66	3	3	2	3	4	2	3	4	3	27	4	5	5	14	3	2	4	3	3	3	3
Perempuan	23	6	6	5	17	4	4	5	5	4	4	4	4	4	5	4	4	4	4	4	4	4	4	4	4	4	4	91	4	5	4	4	4	4	4	4	4	37	6	6	6	18	4	4	5	4	4	4	4
Perempuan	22	5	5	4	14	4	4	4	5	5	5	5	5	5	5	5	3	4	5	4	4	4	4	4	4	4	4	96	3	4	4	4	4	3	3	4	3	32	6	6	6	18	4	4	4	4	4	4	5
Perempuan	21	5	5	4	14	1	2	2	2	2	3	2	2	2	2	2	1	1	2	1	1	1	1	1	1	2	1	35	4	4	3	4	4	4	4	4	3	34	7	7	7	21	5	5	5	5	5	5	5
Laki-laki	18	5	5	3	13	5	3	4	5	5	5	5	5	5	5	5	4	4	5	3	3	3	4	5	5	5	5	98	4	4	4	5	5	4	5	3	5	39	4	5	5	14	5	5	5	5	5	5	5
Laki-laki	19	5	5	5	15	5	4	5	4	4	5	5	5	5	5	5	4	4	5	4	4	4	4	4	4	3	4	96	4	4	3	5	3	4	5	4	5	37	6	6	6	18	3	2	3	1	1	1	2
Laki-laki	20	4	5	5	14	2	1	3	5	3	5	5	5	5	5	5	4	4	5	3	3	3	3	3	5	4	4	85	4	4	3	5	4	4	4	4	5	37	5	5	7	17	4	4	4	4	4	4	5
Laki-laki	21	6	6	6	18	2	2	3	4	5	5	4	4	4	4	4	2	2	1	2	2	3	3	1	1	2	2	62	2	2	2	3	2	2	2	2	2	19	6	6	4	16	2	2	2	2	2	2	2
Laki-laki	21	5	6	6	17	4	4	4	5	5	5	5	5	3	5	5	5	4	5	4	4	2	1	5	5	5	5	95	4	5	4	5	5	5	5	4	5	42	6	6	6	18	4	5	5	4	5	5	5
Laki-laki	21	5	4	5	14	4	3	3	4	3	4	3	3	3	3	3	3	3	3	3	3	3	3	3	3	3	4	70	4	4	4	3	4	4	3	4	4	34	5	4	6	15	4	3	5	4	4	3	4
Laki-laki	19	6	7	7	20	4	2	4	3	5	4	5	5	5	5	4	4	4	5	3	4	4	4	5	5	5	5	94	4	4	4	5	3	5	4	5	4	38	4	3	6	13	2	2	5	1	1	1	4
Perempuan	23	7	7	7	21	5	2	4	5	5	5	5	5	5	5	5	5	5	5	5	5	5	5	5	5	5	5	106	4	5	5	5	5	5	5	5	5	44	6	6	7	19	5	4	5	2	2	2	5
Perempuan	19	5	4	4	13	2	2	3	4	4	4	5	4	4	4	4	4	4	5	5	3	3	4	5	5	3	3	84	3	4	4	3	3	3	3	4	5	32	5	6	6	17	4	4	3	3	3	3	5
Perempuan	22	4	5	3	12	2	2	2	4	4	4	3	4	4	4	4	3	2	4	2	3	2	2	4	4	3	4	70	2	4	2	4	2	2	4	2	2	24	4	4	4	12	4	4	4	4	4	4	4
Laki-laki	18	5	4	4	13	4	3	4	5	4	5	5	5	5	4	3	3	3	4	4	4	2	3	3	3	3	3	82	3	5	4	3	4	3	3	3	3	31	6	5	6	17	5	4	3	2	2	2	2
Laki-laki	20	5	6	5	16	3	2	3	3	3	3	3	3	3	3	3	3	4	3	4	4	4	4	4	4	4	4	74	4	4	4	4	4	4	4	4	4	36	4	4	4	12	4	4	4	4	4	4	4
Perempuan	21	5	5	5	15	5	5	5	5	5	5	5	5	5	5	5	5	5	5	5	5	5	5	5	5	5	5	110	4	4	4	4	4	4	4	4	4	36	6	7	6	19	4	4	4	4	4	4	4
Perempuan	21	4	5	5	14	1	2	2	4	4	4	4	4	4	4	4	4	4	5	3	3	4	3	4	4	4	4	79	5	4	4	4	4	5	4	4	4	38	5	5	6	16	5	3	4	4	4	3	3
Laki-laki	23	4	4	6	14	4	4	4	5	5	5	5	5	3	3	5	5	5	4	4	4	4	4	4	3	3	4	92	4	3	3	4	4	4	4	4	4	34	5	5	4	14	4	4	4	4	3	3	4
Laki-laki	18	5	5	5	15	5	5	5	5	5	5	5	5	5	5	5	5	4	4	5	4	5	5	4	4	5	5	105	4	4	4	5	4	4	5	4	4	38	4	4	5	13	5	4	5	4	3	3	5
Laki-laki	23	4	4	4	12	5	3	5	3	5	5	5	5	5	5	5	3	3	5	3	3	4	4	4	5	4	3	92	3	4	3	4	3	4	3	4	3	31	5	7	7	19	5	5	5	5	5	5	5
Laki-laki	21	3	3	5	11	4	4	4	5	5	5	5	5	4	4	4	4	5	5	4	4	4	4	4	4	4	4	95	4	4	4	4	4	4	4	3	4	35	6	5	5	16	4	4	4	4	4	4	4
Laki-laki	19	4	2	2	8	5	1	5	5	5	5	5	5	5	3	5	5	5	5	5	2	1	5	5	5	5	5	97	4	2	2	3	2	4	2	4	4	27	5	6	7	18	5	5	5	5	5	5	5
Laki-laki	22	7	6	6	19	3	3	2	5	5	5	5	4	5	4	4	1	1	2	1	1	2	2	2	2	2	1	62	5	5	1	5	5	5	5	5	5	41	4	6	4	14	4	4	4	4	4	4	4
Laki-laki	21	3	3	6	12	2	2	2	5	4	4	2	4	4	4	4	3	4	5	2	2	2	2	4	4	4	4	73	5	5	4	4	3	4	4	4	3	36	6	6	6	18	4	4	4	3	4	4	4
Laki-laki	23	4	3	3	10	3	3	3	3	3	3	3	4	3	3	4	3	3	3	3	3	4	4	4	3	3	3	71	3	3	3	3	3	3	3	3	3	27	5	5	5	15	3	2	3	2	3	3	3
Laki-laki	18	4	3	6	13	1	2	1	2	3	5	3	3	5	5	3	1	1	1	1	3	3	1	5	5	3	1	58	3	4	4	5	4	3	5	3	3	34	4	5	7	16	4	5	5	4	3	3	5
Laki-laki	22	3	3	4	10	2	3	2	3	4	5	3	3	5	5	4	2	1	3	1	3	2	1	4	5	4	3	68	3	3	4	5	3	4	3	4	5	34	4	4	5	13	5	4	5	4	4	4	5
Perempuan	22	5	3	3	11	3	1	4	4	4	4	4	5	4	5	5	3	4	4	4	2	2	3	5	5	5	5	85	3	3	2	5	5	4	4	3	4	33	5	6	6	17	5	3	5	2	1	1	5
Laki-laki	18	4	4	4	12	4	4	5	5	5	4	4	4	4	4	4	5	5	5	4	4	4	4	5	5	3	4	95	3	3	3	3	3	3	3	4	4	29	7	7	7	21	4	2	5	3	3	3	3
Perempuan	21	4	6	6	16	2	1	2	3	2	3	3	3	4	4	2	2	2	3	2	1	1	1	3	3	4	5	56	4	4	4	4	4	4	4	4	3	35	5	5	5	15	4	4	4	3	2	2	4
Laki-laki	18	7	7	6	20	5	5	5	5	5	5	5	5	5	5	5	5	5	5	5	5	5	5	5	3	5	5	108	5	5	5	5	5	4	5	5	4	43	3	3	4	10	5	5	5	5	5	5	5
Perempuan	20	4	4	4	12	1	1	1	1	3	3	2	2	4	1	2	2	1	1	1	1	1	1	3	4	3	4	43	3	3	3	5	3	3	4	4	2	30	3	3	7	13	5	3	5	3	1	2	4
Laki-laki	22	3	3	7	13	5	1	2	5	5	5	5	5	5	5	5	5	5	5	4	4	4	4	5	5	5	5	99	4	4	4	5	5	2	5	5	3	37	4	4	3	11	5	4	5	4	4	4	5
Perempuan	21	4	6	5	15	4	4	4	5	4	4	4	4	4	4	4	4	4	4	4	3	3	3	5	4	4	4	87	4	5	4	5	3	4	4	4	4	37	6	6	6	18	4	5	4	5	4	4	4
Perempuan	21	6	6	4	16	3	2	3	5	5	5	5	5	5	5	3	4	4	5	4	3	3	2	5	5	4	3	88	4	5	5	4	5	4	3	4	5	39	4	6	7	17	4	4	4	4	3	3	5
Laki-laki	20	7	6	7	20	5	1	5	5	1	5	5	1	1	1	1	5	5	5	5	4	5	4	5	5	5	4	83	5	5	5	5	5	5	5	5	5	45	3	3	3	9	5	5	5	5	5	5	5
Laki-laki	20	5	5	5	15	5	5	5	5	5	5	5	5	5	5	5	1	1	1	1	1	1	1	1	1	1	1	66	4	4	4	4	4	4	4	4	4	36	4	4	4	12	4	4	4	4	4	4	4
Laki-laki	18	6	6	6	18	3	3	5	5	5	3	5	5	3	3	3	3	3	5	5	3	3	3	3	3	3	3	80	5	4	4	4	4	4	2	4	4	35	7	5	6	18	5	5	5	5	5	5	5
Laki-laki	23	3	4	4	11	5	4	5	5	5	5	5	5	5	5	5	1	5	5	5	5	5	5	5	5	5	5	105	2	5	4	3	4	4	2	4	4	32	7	7	7	21	3	3	4	3	3	3	3
Perempuan	22	2	2	5	9	3	2	3	5	5	5	5	5	4	4	5	3	3	3	3	2	1	3	4	5	4	4	81	5	4	4	4	4	4	4	4	3	36	6	6	7	19	4	4	5	4	3	3	5
Perempuan	22	6	6	6	18	3	3	3	4	4	4	4	4	4	4	3	4	3	4	4	4	4	4	4	4	4	3	82	4	4	4	4	4	5	4	4	3	36	6	5	6	17	4	4	4	4	4	4	4
Perempuan	21	6	5	5	16	3	2	3	4	3	5	4	5	4	4	5	3	3	5	3	3	3	4	5	5	4	4	84	4	4	3	3	3	3	3	4	3	30	5	6	5	16	3	3	4	2	2	2	2
Perempuan	23	4	7	2	13	4	1	3	2	3	5	4	5	5	5	5	1	3	5	1	2	2	1	5	5	5	4	76	2	2	2	1	1	2	2	3	2	17	5	4	7	16	3	5	5	2	3	2	5
Laki-laki	22	6	6	5	17	2	2	2	2	2	4	4	4	4	3	4	3	3	4	2	2	2	2	4	4	4	4	67	4	4	4	4	4	3	3	4	4	34	6	6	7	19	5	5	5	5	5	5	5
Perempuan	22	5	2	6	13	3	3	3	4	5	5	3	3	5	5	3	2	4	5	3	3	4	4	3	3	4	3	80	5	5	3	4	3	4	2	4	5	35	7	7	7	21	5	5	5	3	3	3	5
Laki-laki	22	7	5	6	18	2	2	4	5	5	5	5	5	4	4	5	3	3	4	3	3	4	3	4	4	4	4	85	4	4	5	4	5	5	5	5	3	40	5	5	7	17	5	5	5	5	5	5	5
Perempuan	20	3	3	4	10	4	4	5	5	5	5	5	5	5	5	5	5	5	5	5	5	5	5	5	5	3	3	104	3	3	3	3	3	2	3	3	3	26	6	6	6	18	3	4	4	4	4	4	4
Perempuan	22	6	6	6	18	3	2	5	5	5	5	5	5	3	3	3	4	4	5	4	4	3	4	5	5	5	5	92	5	5	5	4	4	5	4	5	4	41	5	3	3	11	5	5	5	4	3	3	5
Laki-laki	19	5	7	7	19	4	4	4	5	5	5	5	5	5	5	5	5	5	5	5	5	5	5	5	5	5	5	107	3	5	5	5	5	4	5	5	5	42	3	6	7	16	5	5	5	5	4	5	5
Perempuan	19	6	6	6	18	4	4	5	5	5	5	5	5	5	5	5	5	5	5	4	4	4	4	5	5	5	5	104	4	4	4	4	3	4	3	4	5	35	4	3	4	11	5	5	5	5	5	5	5
Laki-laki	20	3	3	4	10	4	4	4	5	5	5	5	5	5	5	5	4	4	5	4	5	5	4	5	5	5	5	103	2	3	3	3	3	3	3	3	3	26	7	7	6	20	3	4	4	2	2	2	2
Laki-laki	23	7	6	2	15	4	4	4	5	4	5	5	5	4	4	4	5	4	5	4	4	4	4	5	5	4	4	96	5	5	4	5	4	5	4	5	5	42	5	7	5	17	4	4	4	4	4	4	4
Perempuan	21	5	3	6	14	4	5	5	5	5	5	5	5	5	5	5	5	5	5	4	5	5	4	5	5	4	1	102	4	4	4	4	3	4	4	5	3	35	4	4	7	15	5	5	5	5	3	3	5
Laki-laki	25	4	4	4	12	4	2	4	5	5	5	5	5	4	5	5	2	2	5	2	1	1	2	5	5	2	4	80	3	4	4	4	3	5	4	4	5	36	5	7	7	19	5	3	5	3	3	5	4
Perempuan	21	4	4	3	11	2	3	2	5	5	5	5	5	5	5	4	4	4	5	3	3	3	3	3	4	3	3	84	3	4	4	4	4	5	4	4	3	35	4	4	5	13	4	4	4	4	4	3	3
Laki-laki	21	2	2	5	9	3	3	3	4	5	5	5	5	3	4	4	3	3	5	4	3	3	3	5	5	3	5	86	5	5	5	5	5	4	4	5	5	43	5	5	6	16	4	3	5	3	3	3	5
Laki-laki	22	5	2	6	13	5	5	5	5	5	5	5	5	5	5	5	5	5	5	5	5	5	5	5	5	5	5	110	5	5	5	5	3	5	5	5	3	41	7	7	7	21	5	5	5	3	3	5	5
Laki-laki	19	5	6	6	17	5	2	5	5	5	5	5	5	5	5	5	4	5	5	4	4	4	4	5	3	5	5	100	4	5	4	4	4	5	5	5	4	40	4	6	5	15	4	5	5	5	5	5	5
Perempuan	20	5	5	5	15	3	3	4	4	5	5	5	5	5	5	5	4	4	5	5	5	5	5	5	5	5	5	102	5	5	4	5	4	4	4	5	5	41	6	6	7	19	4	4	4	3	3	4	5
Laki-laki	20	5	5	5	15	4	1	4	5	5	5	5	5	5	5	5	5	5	1	5	5	5	5	5	5	5	5	100	5	5	5	5	5	5	5	5	5	45	3	3	7	13	5	5	5	5	5	5	5
Laki-laki	20	4	4	7	15	1	1	1	1	3	5	3	5	5	5	1	5	5	1	1	1	1	1	1	1	1	5	54	5	5	3	3	3	3	3	5	4	34	7	7	7	21	5	5	5	1	1	1	5
Laki-laki	22	6	4	5	15	4	4	3	5	5	5	4	5	5	4	4	2	5	4	4	4	4	3	4	4	3	3	88	5	5	5	5	4	4	5	4	3	40	5	5	6	16	5	4	5	3	4	4	4
Perempuan=Female
Laki-laki=Male
[truncated: 11 more columns]

## Sheet: THAILAND
No	GENDER	Age	C1	C2	C3	Ctotal	D1	D2	D4	D5	D6	D7	D8	D9	D12	D13	D14	D15	D16	D17	D18	D19	D20	D21	D22	D23	D24	D25	Dtotal	E1	E2	E3	E4	E5	E6	E7	E8	E9	Etotal	F4	F5	F6	Ftotal	G1	G6	G7	G8	G9	G10
1	Perempuan	22	7	7	7	21	5	5	5	4	5	5	5	5	5	5	5	5	5	5	5	5	5	5	1	1	5	5	101	5	5	5	3	4	5	5	5	5	42	6	7	5	18	4	5	5	5	4	4
2	Perempuan	22	5	5	5	15	3	3	3	4	4	5	4	4	5	5	5	2	4	4	2	2	2	2	4	3	2	3	75	4	4	4	4	4	4	3	4	3	34	3	5	6	14	4	4	4	4	2	4
3	Perempuan	22	6	3	5	14	5	4	5	4	5	5	5	5	5	5	5	5	4	4	4	4	3	4	5	4	4	5	99	3	4	4	2	4	3	4	4	4	32	3	5	6	14	4	4	5	5	3	4
4	Perempuan	21	6	5	6	17	4	2	3	3	4	5	3	3	3	5	5	3	3	5	2	2	1	3	4	5	4	3	75	4	4	5	4	4	4	3	4	3	35	4	6	6	16	4	4	4	4	4	4
5	Perempuan	21	4	4	4	12	1	2	2	3	4	4	4	4	3	3	4	4	4	5	4	4	3	4	5	5	3	2	77	4	4	4	4	5	4	4	4	5	38	5	5	6	16	3	4	4	4	4	3
6	laki-laki	21	5	5	7	17	4	3	4	5	5	5	5	5	5	5	5	3	3	4	3	3	3	3	4	5	4	4	90	4	4	3	3	4	3	4	4	3	32	1	1	6	8	3	3	4	2	2	2
7	laki-laki	22	4	4	4	12	1	1	3	3	3	3	4	3	3	4	4	2	3	5	2	2	2	2	4	4	3	4	65	4	4	3	4	4	4	3	4	3	33	4	3	5	12	4	3	5	4	3	3
8	Perempuan	22	5	5	5	15	1	4	4	4	4	4	4	4	2	2	4	2	4	4	4	3	3	3	4	3	4	2	73	4	4	3	4	4	3	3	4	3	32	6	7	6	19	4	4	4	4	4	3
9	laki-laki	21	5	5	6	16	4	4	5	4	4	5	4	4	3	4	4	3	3	4	3	3	3	3	4	4	4	4	83	3	3	4	3	4	3	2	3	2	27	5	6	4	15	3	4	4	3	3	3
10	Perempuan	21	4	4	5	13	4	3	3	3	4	4	4	4	4	4	5	3	3	4	3	1	3	2	4	3	2	4	74	4	3	3	4	3	4	3	4	2	30	3	6	5	14	3	4	3	4	4	3
11	Perempuan	22	4	5	4	13	5	4	1	4	5	5	5	5	5	5	5	3	4	4	3	3	2	1	5	5	5	4	88	3	4	4	4	4	5	4	5	2	35	4	4	4	12	5	3	5	2	2	3
12	laki-laki	22	5	4	5	14	3	3	3	4	4	4	4	3	4	4	4	3	3	4	3	3	3	3	4	4	3	4	77	3	4	4	4	3	4	4	4	2	32	4	6	6	16	4	5	2	4	4	4
13	Perempuan	21	4	4	5	13	1	1	2	2	4	3	4	3	4	3	4	1	4	5	1	3	1	2	4	4	3	4	63	3	2	4	3	2	4	2	4	3	27	5	4	4	13	3	5	4	5	4	4
14	laki-laki	22	4	5	6	15	1	2	2	2	3	4	4	3	4	5	4	3	3	4	2	2	3	3	5	5	3	4	71	4	5	4	4	4	4	4	3	3	35	5	6	6	17	4	4	3	4	4	4
15	laki-laki	21	5	4	5	14	5	5	5	2	5	5	5	5	5	5	5	5	1	5	5	5	4	5	5	5	5	5	102	4	4	4	3	5	4	4	5	5	38	4	6	7	17	5	5	5	5	3	5
16	Perempuan	22	5	5	5	15	4	2	4	3	5	5	5	5	4	5	5	4	4	4	4	3	2	2	4	4	5	4	87	4	4	2	2	4	4	2	2	4	28	2	5	6	13	4	3	4	4	2	4
17	Perempuan	21	5	4	5	14	2	2	2	3	4	3	3	3	3	4	5	3	3	3	3	2	2	2	4	4	3	4	67	3	4	4	3	3	4	3	3	2	29	6	6	4	16	3	4	4	5	4	4
18	waria	21	6	6	5	17	4	4	4	3	4	4	4	4	4	5	5	4	3	4	3	3	2	3	4	4	3	4	82	4	4	5	3	3	4	4	3	3	33	4	6	7	17	3	4	4	4	3	3
19	Perempuan	21	5	5	7	17	4	3	2	4	5	5	3	1	4	4	5	2	2	5	2	2	2	2	5	5	5	4	76	5	5	4	5	5	4	5	5	3	41	3	5	6	14	3	3	3	3	4	4
20	Perempuan	22	5	6	6	17	3	3	4	4	5	5	5	5	5	5	5	2	3	4	4	3	4	3	5	3	3	4	87	4	4	5	3	3	5	3	4	2	33	4	4	4	12	3	3	4	3	3	3
21	Perempuan	21	5	5	5	15	4	3	5	4	4	5	4	5	5	5	5	4	3	5	4	4	3	4	5	3	5	5	94	4	5	4	4	4	4	3	4	3	35	2	5	6	13	5	3	4	5	4	4
22	Perempuan	22	5	4	5	14	5	3	5	2	5	5	5	5	3	5	5	4	5	4	5	5	3	4	5	4	5	4	96	4	4	5	3	3	4	3	4	3	33	4	5	4	13	4	4	5	4	4	3
23	Perempuan	21	4	4	2	10	5	4	5	4	5	5	5	5	5	4	5	3	4	4	3	3	2	1	4	3	4	4	87	3	3	2	3	3	4	3	4	3	28	6	6	6	18	4	3	5	4	3	4
24	Perempuan	21	4	4	3	11	5	5	5	5	5	5	5	3	5	5	5	5	5	5	5	3	2	4	5	5	5	5	102	4	4	2	1	4	3	4	3	3	28	7	7	6	20	5	2	5	4	3	2
25	Perempuan	21	6	6	6	18	3	3	3	4	5	5	5	5	5	5	5	4	4	5	4	3	3	3	4	4	4	4	90	4	4	4	4	4	4	4	4	4	36	4	4	4	12	4	3	4	3	3	3
26	Perempuan	21	5	6	5	16	2	3	4	4	4	5	5	5	5	5	5	5	5	5	5	4	4	4	5	5	5	5	99	4	3	4	3	4	5	5	2	2	32	3	5	5	13	4	4	5	5	4	4
27	Perempuan	21	6	5	5	16	5	3	4	2	5	5	5	5	4	4	3	3	4	4	3	3	3	3	4	4	4	4	84	5	4	4	3	4	4	4	4	3	35	4	7	5	16	4	4	4	3	3	3
28	Perempuan	21	5	6	6	17	1	2	5	4	5	3	3	3	3	3	4	1	3	5	4	3	3	1	5	2	3	5	71	4	4	4	3	4	3	5	3	3	33	5	6	4	15	4	4	5	4	3	4
29	waria	21	4	4	2	10	1	1	1	1	1	2	1	1	5	5	2	5	1	3	2	5	1	1	3	3	3	4	52	3	3	3	3	2	1	2	2	1	20	7	7	7	21	4	2	5	1	1	1
30	Perempuan	22	4	3	3	10	3	4	3	5	5	5	5	3	5	5	5	2	3	4	2	2	2	2	4	4	4	4	81	4	3	3	2	3	3	2	3	2	25	6	6	6	18	4	4	5	4	3	3
31	Perempuan	21	6	6	7	19	3	5	4	3	4	4	5	3	2	4	5	4	4	3	3	2	1	3	4	4	3	4	77	5	5	5	3	4	5	4	4	5	40	3	3	4	10	4	4	4	5	3	4
32	Perempuan	21	4	3	5	12	4	3	4	3	5	5	5	5	5	5	5	3	4	3	2	2	3	3	5	5	5	5	89	4	3	4	3	4	4	5	4	3	34	4	4	4	12	4	3	5	4	3	3
33	Perempuan	21	4	4	4	12	3	2	3	3	4	5	4	4	4	4	5	3	3	4	4	3	2	2	4	3	3	4	76	4	3	4	2	4	4	3	3	3	30	5	4	6	15	4	4	4	3	3	3
34	Perempuan	21	4	4	3	11	4	3	3	2	4	5	5	4	4	4	4	3	4	4	4	4	2	2	2	2	3	3	75	4	4	4	4	4	4	4	4	3	35	6	6	6	18	4	4	4	4	4	4
35	Perempuan	21	4	5	4	13	4	2	3	2	3	4	4	2	4	4	4	2	2	2	2	2	2	2	4	4	4	4	66	5	4	4	3	3	4	4	4	3	34	3	4	4	11	4	4	4	4	4	4
36	Perempuan	22	5	6	5	16	1	1	2	2	3	4	4	3	3	2	4	2	2	3	3	2	1	2	4	3	3	4	58	4	5	4	4	2	4	3	3	2	31	4	4	6	14	5	5	4	4	4	4
37	Perempuan	21	5	4	5	14	3	1	2	1	5	5	5	5	4	5	5	3	4	3	2	2	1	2	4	4	3	1	70	4	4	4	4	3	5	4	4	3	35	4	7	4	15	4	3	5	5	3	3
38	Perempuan	21	7	7	7	21	3	1	5	5	5	5	5	5	5	5	5	3	4	5	4	4	4	3	5	5	4	5	95	5	5	5	4	4	5	4	5	4	41	5	5	3	13	3	5	4	5	5	5
39	Perempuan	19	4	5	7	16	2	2	3	2	5	5	5	5	4	4	5	3	3	3	2	1	1	2	5	4	5	5	76	3	5	4	4	4	4	4	5	3	36	5	5	4	14	5	5	5	3	3	3
41	Perempuan	20	4	4	4	12	4	4	4	4	5	5	5	5	5	5	5	4	5	5	5	5	5	5	5	5	5	5	105	5	5	5	4	4	4	4	4	4	39	7	7	7	21	3	4	4	3	3	3
42	laki-laki	19	4	3	6	13	4	3	3	3	4	4	4	4	4	4	5	3	4	4	3	3	3	3	4	4	4	4	81	3	4	4	4	3	4	3	4	4	33	6	6	7	19	4	4	4	4	4	4
44	Perempuan	19	6	6	6	18	1	1	3	3	5	5	5	5	4	4	5	4	3	5	3	2	1	2	4	4	4	4	77	4	4	4	4	3	4	4	4	4	35	4	6	2	12	5	5	5	5	4	4
45	Perempuan	19	4	3	2	9	4	3	4	4	4	5	5	4	4	5	3	5	3	3	4	3	2	5	5	5	5	5	90	3	3	3	2	3	4	3	4	3	28	4	7	7	18	4	4	3	4	3	3
46	Perempuan	19	4	3	4	11	4	3	5	5	5	5	5	4	4	5	5	4	3	5	4	4	2	4	5	5	5	5	96	4	4	4	2	3	3	3	3	3	29	7	7	6	20	4	2	5	5	2	3
47	Perempuan	18	4	4	4	12	4	4	4	3	5	5	4	3	5	5	5	3	4	5	4	3	3	4	5	5	3	5	91	3	3	3	3	2	3	2	3	3	25	5	7	7	19	5	4	4	3	4	4
48	Perempuan	19	4	4	3	11	4	3	4	5	4	4	4	5	5	4	5	4	3	3	2	1	1	2	5	5	4	5	82	3	4	4	2	3	4	3	3	3	29	4	6	6	16	5	3	5	4	3	3
49	waria	19	5	5	5	15	3	1	2	2	4	4	3	4	5	4	3	2	3	3	2	2	1	3	4	4	5	4	68	4	4	4	3	4	3	3	4	4	33	6	6	5	17	4	4	4	4	3	4
50	laki-laki	19	5	5	5	15	3	1	3	3	3	4	4	3	3	4	4	4	4	4	3	2	2	3	4	4	5	4	74	5	4	3	3	4	4	3	5	4	35	4	4	4	12	3	2	5	3	2	2
51	laki-laki	20	7	6	5	18	3	3	3	3	4	5	4	4	4	5	5	3	4	5	3	2	1	3	4	5	3	4	80	5	5	5	4	4	5	4	4	4	40	5	5	5	15	4	5	5	5	5	5
52	Perempuan	20	2	3	4	9	3	3	3	4	3	4	5	5	5	5	5	3	3	3	3	3	3	3	4	4	4	4	82	4	3	2	2	3	4	3	3	3	27	5	6	6	17	4	3	3	3	3	3
53	Perempuan	19	6	6	6	18	1	2	3	4	5	5	5	4	5	5	5	3	3	4	2	2	1	3	5	5	5	5	82	4	4	4	3	4	5	4	4	3	35	4	4	5	13	5	2	5	2	1	4
54	Perempuan	20	4	4	4	12	4	4	4	2	3	5	3	4	5	4	4	3	3	5	4	3	3	3	4	4	3	5	82	4	3	3	4	4	4	2	3	3	30	6	6	6	18	4	4	4	4	2	4
55	Perempuan	19	5	3	4	12	5	3	3	5	3	5	5	5	5	5	5	5	5	5	5	4	3	3	3	3	3	5	93	5	4	3	2	3	4	4	4	4	33	7	7	6	20	3	4	5	3	3	4
56	Perempuan	19	2	5	6	13	3	3	4	3	4	5	4	4	4	5	3	4	4	4	4	4	4	4	5	3	4	4	86	5	5	5	4	5	4	4	4	4	40	4	6	5	15	5	4	4	4	4	4
57	Perempuan	19	5	5	7	17	1	1	2	3	5	5	5	5	5	5	5	5	4	5	5	4	5	5	5	5	5	5	95	5	4	4	3	3	5	3	4	4	35	7	7	3	17	5	4	5	4	4	4
58	Perempuan	19	5	5	4	14	2	3	3	3	4	4	4	3	4	4	4	3	3	4	4	2	2	3	4	3	4	4	74	4	4	4	3	3	4	4	3	3	32	4	6	6	16	4	4	4	4	4	4
59	Perempuan	19	6	5	6	17	2	1	4	4	5	5	5	5	5	5	5	3	5	5	4	2	3	4	5	4	3	5	89	5	5	4	4	4	5	4	4	4	39	6	7	6	19	4	4	5	4	4	4
60	laki-laki	19	7	6	7	20	3	3	3	5	5	5	5	5	5	5	5	4	5	4	4	4	4	4	4	4	4	5	95	5	5	5	5	4	5	4	4	1	38	7	7	7	21	3	3	5	4	3	3
61	laki-laki	19	5	3	6	14	3	2	4	4	4	4	4	5	4	5	4	3	4	5	3	3	2	3	4	3	3	4	80	3	4	4	3	4	3	3	4	4	32	4	5	5	14	4	3	4	4	3	4
62	Perempuan	19	5	2	2	9	2	2	4	2	3	4	5	5	3	3	3	3	3	4	3	3	3	3	4	5	4	4	75	4	3	3	4	5	3	3	4	4	33	4	6	6	16	4	4	5	4	4	4
63	Perempuan	20	5	6	7	18	3	2	2	3	3	3	2	3	3	3	2	4	3	4	4	4	4	3	3	4	3	3	68	4	4	3	1	2	4	2	3	2	25	4	4	4	12	4	3	3	4	4	3
64	Perempuan	19	6	6	7	19	4	3	3	5	5	5	5	5	4	5	5	5	5	5	4	4	4	4	5	4	4	5	98	5	4	4	4	4	5	4	4	4	38	2	4	4	10	5	4	4	4	4	3
65	Perempuan	19	6	7	6	19	2	2	3	3	4	4	4	4	4	4	4	1	3	4	3	3	3	3	4	4	4	4	74	4	4	4	3	4	5	4	4	3	35	4	4	2	10	4	4	4	5	4	5
66	laki-laki	19	4	4	5	13	1	4	2	4	4	4	4	4	5	4	4	4	4	4	2	2	2	2	4	4	3	4	75	4	3	4	1	4	2	2	4	3	27	4	2	5	11	4	4	5	5	4	2
67	laki-laki	19	5	3	3	11	4	1	1	1	3	5	3	3	5	5	5	2	2	1	2	2	2	1	5	5	2	3	63	3	3	5	4	4	3	5	3	5	35	5	3	7	15	3	4	5	5	4	4
68	Perempuan	20	3	6	4	13	3	3	2	4	5	5	5	4	4	4	4	3	3	2	3	3	3	2	4	4	3	4	77	4	4	4	4	4	3	4	3	5	35	2	7	5	14	4	3	4	4	3	3
70	Perempuan	19	5	5	4	14	3	3	3	2	5	5	5	5	5	5	5	5	5	4	3	3	2	3	5	4	4	5	89	5	4	4	2	3	4	4	4	5	35	6	6	2	14	5	4	5	3	3	3
71	laki-laki	20	6	5	6	17	4	3	4	5	5	5	5	5	5	5	5	3	4	5	4	3	2	3	4	5	5	5	94	4	4	4	4	4	4	4	4	4	36	3	4	4	11	5	3	4	4	3	4
72	laki-laki	20	2	1	2	5	1	1	1	1	1	2	5	5	1	4	1	1	1	2	2	2	2	2	2	2	2	4	45	3	2	3	4	2	3	2	4	1	24	2	1	6	9	3	5	5	4	2	2
73	laki-laki	19	6	5	6	17	3	3	3	2	4	4	3	3	5	5	5	3	4	4	4	4	4	4	5	5	3	5	85	5	5	5	4	4	5	5	5	4	42	6	6	6	18	4	3	4	4	3	3
74	Perempuan	19	5	5	4	14	3	3	3	4	4	5	3	4	4	5	5	4	4	5	4	3	3	3	4	3	4	4	84	4	4	4	3	4	3	4	4	4	34	5	5	7	17	4	3	4	4	3	3
75	laki-laki	19	6	6	6	18	4	4	5	4	5	5	5	5	5	5	5	3	4	5	4	3	3	4	5	5	5	5	98	5	5	4	4	4	4	4	4	4	38	4	6	6	16	4	4	4	4	3	4
76	laki-laki	19	6	5	5	16	3	3	3	5	5	5	4	3	4	4	4	3	3	4	3	3	2	2	3	3	3	3	75	4	4	4	5	5	3	5	4	5	39	4	4	3	11	5	5	5	5	3	3
77	laki-laki	20	6	6	5	17	2	4	4	5	4	5	5	4	5	4	5	3	4	5	4	3	3	3	4	4	5	4	89	4	4	3	4	3	4	4	4	4	34	5	5	5	15	3	3	4	4	3	3
78	laki-laki	20	6	5	7	18	4	2	4	4	5	5	5	5	5	5	5	4	5	5	4	3	4	4	5	5	4	5	97	4	4	4	3	4	4	4	4	4	35	3	4	3	10	5	3	4	5	4	4
79	Perempuan	22	6	5	6	17	5	5	5	5	5	5	5	5	5	5	3	5	5	5	5	5	5	5	4	4	3	4	103	4	4	4	4	4	4	4	4	5	37	3	3	3	9	4	4	4	4	4	4
80	Perempuan	20	4	4	4	12	5	4	3	5	5	5	5	5	5	5	5	4	4	5	5	5	4	5	5	4	5	5	103	4	3	3	3	4	3	3	3	4	30	5	6	5	16	3	4	5	3	4	3
81	Perempuan	21	6	6	5	17	3	3	4	4	5	5	5	5	5	5	5	3	3	4	4	4	3	3	5	5	4	4	91	5	4	4	5	3	4	5	5	4	39	6	6	6	18	4	4	4	4	4	4
82	Perempuan	20	7	4	6	17	2	1	5	3	4	3	3	3	5	5	5	3	4	5	4	3	3	4	3	1	5	5	79	3	5	5	4	5	4	5	4	4	39	7	7	3	17	4	3	5	3	3	3
83	Perempuan	20	5	6	5	16	3	2	2	3	4	5	5	4	5	5	5	2	3	4	3	3	2	3	5	5	5	5	83	4	4	4	3	3	4	3	4	4	33	4	4	4	12	4	5	4	3	3	4
84	Perempuan	21	6	6	6	18	3	2	3	3	5	5	5	5	5	5	5	4	4	4	4	4	3	4	5	5	5	5	93	4	4	4	4	4	4	4	3	3	34	4	5	5	14	4	4	4	3	3	3
85	Perempuan	22	6	6	5	17	2	1	3	2	4	4	4	3	4	2	5	4	4	4	4	3	3	3	4	4	4	4	75	5	5	4	3	3	4	4	4	3	35	5	6	6	17	4	2	5	2	2	2
86	Perempuan	21	6	6	6	18	5	4	5	5	5	5	5	5	5	5	5	4	5	5	3	3	4	4	5	5	3	5	100	4	5	4	2	3	5	3	4	3	33	7	7	7	21	4	4	4	4	4	4
87	Perempuan	20	5	5	5	15	1	1	2	4	4	3	4	4	4	3	4	2	3	4	4	4	3	2	4	3	3	4	70	4	4	4	5	5	3	3	4	4	36	2	5	5	12	4	3	4	3	3	3
88	Perempuan	20	4	4	5	13	3	2	4	3	4	4	4	4	4	4	4	3	4	4	3	3	2	3	4	4	4	4	78	4	4	4	3	3	4	4	4	3	33	4	6	4	14	4	4	4	3	3	3
89	Perempuan	19	6	6	4	16	3	3	3	3	4	5	5	5	5	5	5	4	4	3	3	3	3	2	4	4	2	4	82	4	4	5	4	4	4	5	4	4	38	6	6	6	18	4	4	5	4	4	4
91	Perempuan	19	5	5	4	14	4	4	4	3	5	5	5	5	3	3	4	2	3	4	3	3	3	3	4	4	4	4	82	4	3	4	3	3	3	3	4	3	30	7	4	4	15	4	3	4	4	4	3
92	waria	20	6	6	6	18	2	3	3	3	2	5	3	3	4	5	5	3	3	4	3	2	2	3	4	4	3	4	73	5	5	4	5	4	5	4	4	3	39	3	5	6	14	4	2	5	4	3	4
95	Perempuan	19	3	3	3	9	3	2	3	4	5	5	4	5	4	4	5	4	3	4	4	2	2	3	4	4	4	5	83	3	4	3	3	3	3	2	3	2	26	3	6	4	13	4	4	4	3	3	4
96	waria	20	3	4	4	11	2	2	3	4	5	5	5	5	4	4	5	2	3	4	3	2	3	3	3	3	3	3	76	3	3	3	3	3	3	3	3	4	28	5	5	3	13	3	3	4	3	3	3
97	Perempuan	20	3	5	5	13	3	2	3	3	4	4	5	5	4	4	4	3	3	4	4	3	3	3	4	4	5	4	81	5	4	4	3	4	4	3	4	4	35	3	3	4	10	4	4	4	4	4	4
98	Perempuan	20	6	6	6	18	3	2	3	3	4	4	4	4	3	4	3	3	4	4	4	2	2	3	3	3	4	4	73	5	4	5	4	5	4	5	3	3	38	3	5	4	12	4	3	5	4	4	4
101	laki-laki	21	4	4	4	12	2	4	2	5	5	5	5	5	5	5	5	3	3	5	1	3	4	1	4	4	3	1	80	4	4	4	4	4	4	4	4	3	35	6	4	6	16	4	4	4	4	4	4
102	Perempuan	21	1	3	3	7	5	5	5	5	5	5	5	5	5	5	5	5	5	5	5	5	3	5	4	4	2	4	102	5	5	5	4	4	5	5	5	5	43	4	4	4	12	5	5	5	5	4	5
103	Perempuan	20	7	7	7	21	5	5	4	3	5	5	5	5	5	5	5	3	5	5	3	3	4	3	3	4	3	5	93	3	5	5	5	4	5	4	4	3	38	4	4	3	11	4	4	5	2	2	3
105	Perempuan	20	4	4	4	12	5	4	5	4	4	5	5	5	5	5	4	4	5	5	4	4	4	4	4	3	3	4	95	3	4	4	4	4	4	3	3	3	32	2	2	4	8	4	4	5	4	4	3
106	laki-laki	20	4	5	4	13	1	1	2	5	2	4	3	4	2	4	2	1	2	3	1	1	1	1	4	4	3	5	56	4	4	4	4	3	3	2	4	2	30	1	3	5	9	3	2	5	4	5	5
107	laki-laki	20	6	7	5	18	2	4	4	3	3	5	3	5	5	5	4	4	5	5	4	4	4	4	4	4	5	5	91	4	5	5	3	4	4	2	5	3	35	4	4	4	12	5	3	4	5	5	5
108	Perempuan	21	6	5	4	15	3	3	4	4	4	4	4	4	4	5	5	4	5	5	5	3	3	3	4	4	4	5	89	4	4	5	3	4	4	4	4	4	36	3	4	4	11	4	4	4	4	4	4
109	Perempuan	20	6	6	5	17	4	1	3	4	5	5	3	4	5	5	4	3	3	4	3	2	2	3	4	4	5	3	79	4	4	5	4	2	5	4	5	4	37	4	6	3	13	5	3	5	1	1	2
110	Perempuan	20	4	5	4	13	3	2	3	3	4	4	4	4	4	4	4	3	3	2	2	2	3	4	4	4	4	4	74	3	4	4	2	3	4	3	3	3	29	4	6	5	15	3	4	4	4	4	4
111	Perempuan	20	6	6	5	17	3	3	3	3	4	3	3	5	3	4	5	3	4	5	3	3	3	3	4	4	3	4	78	4	4	4	3	4	4	4	3	3	33	6	6	7	19	4	2	5	4	3	3
112	Perempuan	21	6	6	5	17	3	3	3	3	5	5	5	5	4	5	5	5	4	5	4	3	3	4	4	5	3	4	90	4	4	4	3	4	4	4	4	4	35	4	5	3	12	4	5	5	4	4	4
113	Perempuan	21	5	4	5	14	2	2	3	3	4	4	4	4	4	4	5	3	5	4	3	3	2	3	4	4	4	4	78	4	4	4	3	4	4	3	3	3	32	6	6	5	17	4	4	4	4	4	4
114	Perempuan	20	7	7	7	21	5	5	5	5	5	5	5	5	5	5	5	5	5	5	5	5	5	5	5	5	5	5	110	5	5	5	5	5	5	5	5	5	45	6	6	3	15	4	5	4	5	4	4
115	Perempuan	21	4	6	4	14	4	3	5	4	5	4	4	4	4	5	5	3	4	5	4	4	3	2	4	2	3	5	86	3	3	4	2	4	3	4	3	4	30	3	4	3	10	2	2	2	3	3	2
116	laki-laki	21	6	4	5	15	2	1	1	5	4	4	4	4	4	4	4	4	3	4	3	3	3	2	5	5	5	4	78	4	4	5	3	5	3	3	4	4	35	6	6	6	18	3	3	5	4	4	3
117	Perempuan	22	5	5	5	15	3	2	3	4	4	4	5	5	4	4	4	4	4	4	4	3	3	4	4	4	4	4	84	3	3	3	2	4	4	4	4	4	31	3	5	6	14	4	3	4	4	4	4
118	Perempuan	20	3	5	6	14	4	3	3	4	5	5	5	5	5	5	4	4	4	5	4	4	4	4	5	5	3	4	94	4	4	4	3	4	4	3	4	4	34	2	4	5	11	3	3	5	4	3	4
119	Perempuan	20	4	4	5	13	3	3	3	3	3	3	3	4	3	3	3	2	2	3	3	3	3	2	2	3	3	3	63	3	4	3	4	4	4	3	3	4	32	2	3	4	9	3	4	4	3	3	3
120	Perempuan	21	5	4	6	15	3	3	5	3	5	5	5	5	4	4	4	3	3	4	4	4	4	4	5	4	4	5	90	5	4	5	2	4	4	4	3	3	34	6	6	6	18	4	4	4	4	4	4
121	laki-laki	20	6	6	5	17	3	2	3	3	3	3	3	3	4	2	3	2	2	4	3	2	3	2	3	3	2	2	60	4	4	4	4	3	4	3	4	3	33	3	4	6	13	3	4	4	4	4	4
122	Perempuan	20	5	6	6	17	3	3	3	4	5	5	5	3	5	4	5	5	4	5	5	3	2	2	3	3	4	4	85	4	4	3	3	3	4	3	4	4	32	4	4	7	15	4	4	4	4	4	4
123	laki-laki	20	4	3	3	10	2	1	4	4	4	4	4	4	3	4	4	3	3	4	3	3	2	2	4	4	4	4	74	3	3	3	3	3	3	3	2	2	25	4	4	6	14	4	3	3	3	3	3
124	laki-laki	21	4	6	5	15	1	1	1	1	4	3	3	3	3	3	3	3	3	3	3	3	3	3	3	3	3	4	60	5	5	4	5	5	4	4	4	3	39	3	3	4	10	4	4	5	4	4	4
125	Perempuan	20	7	7	7	21	3	3	3	5	5	5	5	5	5	5	5	3	1	1	1	3	3	4	5	1	3	3	77	5	5	5	4	4	5	5	4	4	41	4	4	4	12	4	4	4	4	4	4
126	Perempuan	20	5	5	4	14	3	3	4	3	4	4	3	4	3	4	4	3	3	3	3	3	3	3	3	3	3	3	72	4	4	4	3	3	4	3	3	2	30	5	6	4	15	3	4	4	4	4	3
127	Perempuan	20	5	6	6	17	3	3	3	3	4	5	5	5	4	4	5	2	3	4	4	4	4	3	4	4	3	3	82	4	4	5	4	4	4	4	4	4	37	4	3	2	9	4	5	4	4	4	4
128	Perempuan	20	6	4	4	14	3	2	2	3	4	4	4	4	4	4	4	3	3	4	3	2	2	2	4	4	5	3	73	4	4	4	4	3	4	3	3	3	32	5	6	5	16	4	4	4	4	3	3
129	Perempuan	20	4	4	4	12	1	1	3	3	4	3	3	4	3	3	4	4	3	4	3	4	1	2	4	4	4	5	70	4	4	3	3	4	4	3	4	4	33	4	4	4	12	4	4	5	4	3	3
130	Perempuan	21	5	2	3	10	3	2	5	5	5	4	5	5	5	5	5	4	1	4	4	4	1	3	4	4	1	1	80	2	3	3	2	4	3	3	3	2	25	5	6	5	16	3	3	4	4	3	3
131	Perempuan	21	4	5	5	14	1	2	3	4	3	2	3	3	3	3	4	3	4	4	3	3	3	2	4	4	4	5	70	4	4	5	4	4	5	3	3	4	36	2	3	3	8	4	4	4	3	3	3
132	Perempuan	20	4	3	3	10	3	3	3	2	5	5	5	4	5	5	3	1	1	3	1	1	1	1	3	3	4	5	67	3	3	3	2	2	3	3	4	1	24	6	6	7	19	4	5	2	4	5	5
133	Perempuan	20	6	5	5	16	3	4	4	4	5	5	5	5	5	5	5	4	4	5	4	4	4	4	5	5	5	5	99	4	4	4	4	4	3	3	4	3	33	4	6	6	16	3	4	4	4	3	4
134	Perempuan	18	6	5	5	16	3	2	3	3	4	4	5	5	4	4	5	4	4	3	4	4	3	3	4	4	4	5	84	4	3	4	4	3	4	5	4	3	34	3	5	5	13	3	4	5	2	2	3
135	laki-laki	20	5	5	5	15	4	5	5	5	5	5	5	5	5	5	5	4	4	4	4	4	4	3	4	2	2	3	92	4	3	3	4	3	3	4	4	4	32	5	7	5	17	4	3	4	3	2	3
136	Perempuan	18	5	6	4	15	2	2	2	3	4	3	3	5	3	3	3	3	3	4	3	3	3	3	3	4	3	3	68	4	3	4	3	4	4	4	3	3	32	4	5	5	14	3	4	5	3	3	3
137	Perempuan	19	3	3	3	9	3	2	2	4	4	4	3	4	3	4	4	2	3	4	3	2	3	3	4	4	4	4	73	4	3	3	4	3	4	3	3	4	31	4	3	4	11	4	4	4	4	4	4
138	Perempuan	18	1	1	3	5	5	5	5	5	5	5	5	5	5	5	5	2	4	5	4	3	4	3	5	4	4	5	98	4	4	5	3	4	4	4	3	3	34	6	6	4	16	4	4	5	5	4	4
139	Perempuan	19	1	1	7	9	4	3	3	5	5	5	5	5	5	5	5	4	5	5	4	3	3	4	5	5	5	5	98	5	5	5	5	5	5	5	5	3	43	2	2	2	6	5	5	5	5	4	3
140	Perempuan	18	3	4	4	11	2	2	3	4	5	5	5	5	4	4	4	3	3	4	4	3	3	3	4	3	3	3	79	4	3	5	3	4	4	4	3	3	33	5	5	3	13	4	4	4	4	4	3
141	Perempuan	18	4	2	2	8	5	4	5	5	5	5	5	5	5	5	5	5	3	4	4	3	3	4	5	5	4	5	99	4	3	3	2	3	4	4	4	4	31	6	6	5	17	4	5	5	5	3	3
142	Perempuan	19	6	6	4	16	1	1	2	4	5	5	5	5	4	4	3	3	2	5	3	5	2	2	4	4	4	5	78	5	4	3	4	3	4	3	4	3	33	2	3	4	9	4	3	5	3	3	3
143	laki-laki	18	5	5	6	16	2	3	3	2	4	4	3	4	4	4	4	3	4	4	3	3	3	2	4	3	3	3	72	5	4	5	4	4	3	4	4	5	38	5	6	4	15	4	4	4	4	4	3
144	Perempuan	19	5	7	6	18	4	2	4	3	2	5	3	4	3	5	3	5	3	2	3	1	3	2	3	4	4	1	69	4	3	3	2	4	4	4	3	2	29	5	5	7	17	3	1	2	4	4	2
145	laki-laki	19	4	5	4	13	2	3	3	3	3	3	3	4	4	4	4	3	4	4	3	3	3	2	4	3	3	3	71	4	4	4	4	4	4	4	3	3	34	5	6	4	15	4	4	4	4	4	3
146	Perempuan	19	5	5	5	15	5	5	5	5	5	5	5	5	5	5	5	1	4	4	5	3	3	5	5	2	1	3	91	4	4	4	4	4	4	5	4	4	37	4	4	5	13	4	5	5	4	2	2
147	Perempuan	18	5	5	5	15	4	4	3	3	4	3	4	4	3	3	3	3	3	4	3	3	2	3	4	4	3	4	74	4	4	4	3	3	4	3	3	3	31	6	6	7	19	3	3	4	2	2	2
149	Perempuan	18	4	4	4	12	2	2	4	4	4	4	5	4	5	5	5	4	4	5	4	4	3	4	5	5	5	5	92	3	3	3	3	3	3	4	3	4	29	5	7	5	17	4	2	4	3	2	3
150	Perempuan	18	4	4	3	11	3	2	4	3	4	5	5	3	4	4	4	3	3	5	4	3	3	3	4	4	4	4	81	4	3	4	2	3	3	3	3	3	28	4	4	4	12	4	4	4	4	4	3
151	Perempuan	18	6	6	6	18	4	4	4	3	3	5	5	5	5	5	5	3	3	3	2	2	2	1	4	4	3	4	79	4	4	5	4	4	4	4	3	3	35	2	7	6	15	4	5	5	5	5	5
152	Perempuan	18	4	4	4	12	3	2	3	3	4	4	5	5	4	4	4	4	3	4	4	3	3	4	5	5	3	3	82	4	4	4	3	3	4	3	4	3	32	5	4	5	14	4	3	4	4	3	3
153	waria	19	4	4	3	11	4	4	4	5	5	5	5	5	4	4	5	3	5	5	5	5	3	4	5	5	5	5	100	4	4	3	2	2	3	3	4	4	29	7	7	4	18	5	3	5	4	3	3
154	Perempuan	18	3	3	4	10	4	3	4	5	5	5	5	4	5	5	5	4	4	4	4	4	3	2	2	3	3	4	87	3	4	3	3	3	3	3	3	2	27	6	6	3	15	4	2	4	3	4	4
155	Perempuan	19	4	3	4	11	4	3	2	4	5	5	5	4	4	5	5	2	2	4	2	2	3	1	4	4	4	5	79	3	3	4	4	2	3	4	3	3	29	5	5	6	16	3	3	3	4	2	3
156	Perempuan	18	4	4	4	12	4	3	5	4	5	5	5	5	4	5	5	4	3	5	5	5	3	5	5	4	5	2	96	4	4	4	5	3	4	1	4	3	32	7	6	4	17	4	3	4	4	4	4
157	Perempuan	19	2	6	6	14	3	2	4	3	3	5	3	5	3	4	4	4	3	4	4	3	2	3	4	3	3	4	76	5	5	5	4	4	5	4	4	3	39	3	4	2	9	3	2	5	3	3	3
158	laki-laki	20	4	3	2	9	5	5	5	5	5	5	5	5	5	5	5	5	4	5	5	4	4	5	5	5	5	5	107	2	3	3	3	3	3	3	3	3	26	6	7	7	20	3	3	5	3	2	2
159	Perempuan	19	3	7	6	16	5	5	5	4	5	5	5	5	5	5	5	3	4	5	4	4	3	3	5	5	4	4	98	5	5	5	4	4	5	4	5	4	41	2	3	4	9	4	5	5	5	2	2
160	Perempuan	18	4	4	4	12	5	3	3	5	5	5	5	5	3	5	5	2	4	5	3	3	3	3	4	3	3	4	86	5	5	5	3	4	5	4	4	2	37	5	5	6	16	4	4	3	3	3	4
161	Perempuan	18	4	4	4	12	3	2	2	3	5	4	5	5	2	4	5	3	3	4	3	3	2	3	4	4	4	4	77	5	4	4	3	3	4	4	3	3	33	7	7	7	21	4	4	4	3	3	3
162	Perempuan	18	5	4	5	14	5	2	5	4	5	5	5	5	5	5	5	2	4	4	1	1	3	4	4	4	4	4	86	5	5	4	4	4	4	3	4	4	37	7	7	7	21	4	4	4	4	2	2
163	Perempuan	19	4	4	3	11	3	3	5	5	5	5	5	5	3	5	4	3	4	5	3	3	3	4	5	3	4	3	88	5	3	4	4	3	3	3	3	3	31	4	6	7	17	4	3	4	4	2	2
164	Perempuan	18	4	4	4	12	5	3	5	5	5	5	5	5	5	5	5	5	5	5	5	3	5	5	5	5	5	5	106	4	3	2	3	4	2	5	3	2	28	5	7	6	18	4	4	4	4	3	3
165	Perempuan	17	4	3	3	10	2	2	2	4	4	4	4	4	4	4	4	4	4	4	3	3	3	3	4	4	4	4	78	3	3	4	2	4	3	4	3	4	30	5	5	5	15	4	3	4	3	3	3
166	Perempuan	19	5	5	5	15	1	2	1	2	3	3	3	3	3	3	3	3	3	3	3	4	2	2	4	4	4	3	62	4	4	4	3	3	3	3	3	3	30	4	4	3	11	4	4	5	4	2	4
167	Perempuan	18	6	5	6	17	3	4	4	3	5	5	5	5	5	5	5	2	4	4	2	1	3	3	5	5	5	5	88	5	5	5	5	4	4	4	5	4	41	2	5	2	9	4	2	5	3	2	1
168	Perempuan	17	3	4	3	10	3	3	3	4	1	2	2	4	4	5	5	4	4	4	3	3	3	2	4	4	3	2	72	3	3	3	4	3	2	4	3	4	29	4	5	6	15	4	3	4	3	3	3
169	Perempuan	18	5	5	6	16	4	5	5	5	5	5	4	2	4	5	5	4	4	5	4	4	4	2	5	3	4	5	93	4	4	4	4	4	4	4	3	5	36	6	6	6	18	4	4	4	4	4	4
170	Perempuan	19	6	6	4	16	5	2	5	5	5	5	5	5	5	5	5	4	4	5	5	4	3	4	5	4	4	5	99	4	4	5	4	5	5	5	5	5	42	2	4	4	10	4	4	5	4	4	4
171	Perempuan	19	5	4	4	13	5	3	4	4	4	5	5	5	5	5	5	5	3	4	4	3	3	4	5	4	5	5	95	4	3	4	3	4	4	3	3	4	32	6	6	6	18	3	4	4	4	4	3
172	Perempuan	18	6	6	5	17	3	2	2	2	3	3	3	4	5	4	4	3	3	4	3	3	3	3	5	5	3	5	75	4	4	5	3	3	3	4	3	4	33	7	7	4	18	4	4	4	3	3	3
173	waria	18	5	4	4	13	5	5	5	4	5	5	5	5	5	5	5	4	5	5	5	5	3	5	5	3	3	5	102	4	5	4	4	5	3	3	3	4	35	6	7	7	20	4	5	5	5	5	5
174	laki-laki	19	5	5	5	15	2	2	3	3	4	2	2	1	3	4	2	4	5	4	4	3	3	4	5	5	5	4	74	4	4	4	4	3	4	2	4	3	32	2	2	2	6	4	3	4	3	4	4
175	Perempuan	19	7	5	7	19	1	4	5	1	5	5	2	1	5	4	5	1	4	3	1	1	1	1	5	5	4	5	69	4	4	4	2	2	4	4	5	2	31	6	6	2	14	4	4	5	2	2	2
176	Perempuan	19	3	2	4	9	4	5	5	5	5	5	5	4	5	5	2	2	2	4	5	4	4	1	5	5	4	3	89	4	2	4	2	3	3	2	4	3	27	5	6	7	18	4	3	4	2	1	1
177	Perempuan	19	2	2	2	6	1	1	3	3	4	4	4	4	4	4	4	4	3	3	2	2	1	1	5	4	4	4	69	2	2	2	3	4	2	2	3	4	24	5	6	6	17	2	3	5	4	4	4
178	Perempuan	19	5	5	5	15	2	2	2	2	3	5	5	5	4	4	4	1	3	3	3	3	3	3	3	3	3	3	69	4	4	4	3	3	5	3	4	4	34	3	4	5	12	3	3	3	2	4	3
179	Perempuan	20	7	7	7	21	3	3	5	5	5	5	5	5	5	5	5	5	5	5	5	3	2	4	5	5	5	5	100	4	4	3	2	3	4	2	4	3	29	4	4	4	12	4	4	4	4	2	4
180	Perempuan	19	2	7	5	14	2	2	3	4	4	5	3	4	5	4	5	2	5	5	4	3	2	1	5	5	5	5	83	5	5	5	3	3	4	3	4	3	35	3	7	4	14	5	4	5	5	3	4
181	laki-laki	18	2	4	6	12	4	3	4	2	5	5	5	5	5	5	5	2	5	5	5	5	5	5	5	5	5	5	100	4	3	3	4	3	4	4	4	3	32	3	3	4	10	4	4	5	4	4	4
182	Perempuan	19	4	4	4	12	2	2	3	3	3	5	4	4	3	4	3	3	3	4	2	3	2	4	4	4	4	4	73	3	3	4	2	4	4	4	4	5	33	6	6	5	17	4	4	4	4	4	4
183	Perempuan	18	6	5	6	17	3	4	2	5	5	5	5	5	5	5	5	5	5	5	5	5	3	5	5	5	5	5	102	4	4	4	4	2	3	3	3	3	30	7	7	7	21	2	3	5	4	5	3
185	Perempuan	19	4	5	4	13	5	3	5	4	5	5	5	5	4	5	5	4	5	5	4	4	3	3	5	3	4	5	96	3	3	3	3	4	3	4	3	4	30	7	5	7	19	3	5	5	5	3	3
186	Perempuan	19	5	5	5	15	3	3	4	4	4	4	4	5	4	4	4	4	4	5	4	3	3	4	4	4	4	4	86	4	4	4	4	3	3	3	4	4	33	6	6	6	18	5	4	4	4	4	4
187	waria	19	2	4	6	12	2	1	2	3	3	3	2	3	4	5	4	3	2	4	2	3	2	2	4	4	3	4	65	4	4	3	4	4	4	3	4	3	33	3	4	6	13	3	4	5	4	5	5
188	Perempuan	19	4	3	3	10	4	3	3	4	4	4	4	5	4	4	4	3	4	5	4	3	3	4	4	4	4	4	85	2	2	4	4	2	3	3	3	3	26	3	5	6	14	3	3	4	4	4	4
189	Perempuan	19	1	6	6	13	4	3	5	3	5	5	5	3	4	5	5	3	4	5	3	3	3	3	4	3	4	4	86	4	5	5	3	4	5	4	4	4	38	5	5	4	14	4	4	4	5	4	3
190	Perempuan	20	2	6	4	12	4	3	4	3	4	5	5	4	4	4	4	5	4	4	5	3	3	4	4	4	3	5	88	4	4	3	4	3	3	4	4	4	33	4	6	4	14	4	4	4	4	3	4
191	Perempuan	19	6	6	5	17	4	2	4	5	5	5	5	5	5	5	5	2	3	4	4	2	1	4	5	2	4	4	85	5	4	5	3	5	3	4	5	3	37	6	6	6	18	5	5	5	5	5	5
192	Perempuan	19	4	3	7	14	3	2	5	3	5	5	5	5	3	3	4	2	3	3	3	2	3	3	4	2	4	5	77	3	3	4	2	4	4	3	4	3	30	6	7	6	19	3	4	4	5	4	4
193	laki-laki	19	5	5	6	16	4	2	3	5	4	5	5	5	4	5	4	4	4	5	4	2	2	3	4	4	5	4	87	4	4	4	3	3	4	2	3	3	30	7	7	5	19	3	3	5	2	2	3
194	laki-laki	20	6	5	4	15	4	4	3	5	5	5	5	5	5	5	5	4	3	4	4	4	2	4	5	5	5	5	96	4	4	4	3	5	5	5	4	3	37	4	7	1	12	4	3	5	2	4	4
195	Perempuan	19	6	4	6	16	3	2	4	4	5	5	5	5	5	5	5	4	4	4	4	3	3	3	5	5	5	5	93	5	4	4	4	4	4	4	3	3	35	6	6	4	16	4	3	4	4	4	4
196	Perempuan	19	5	5	5	15	2	3	4	4	5	5	5	5	4	5	5	3	3	3	3	3	3	3	4	4	4	4	84	5	5	5	4	4	4	4	4	3	38	2	5	4	11	4	4	5	4	3	4
197	Perempuan	19	6	6	4	16	4	2	3	4	5	5	5	5	5	5	5	3	3	4	3	2	2	3	4	3	4	4	83	5	5	5	3	3	4	4	3	3	35	4	4	4	12	4	4	4	4	4	4
198	Perempuan	20	5	5	4	14	3	2	4	2	4	4	3	4	4	4	4	2	3	3	3	4	2	3	4	4	4	3	73	4	3	4	3	4	4	4	4	3	33	2	4	4	10	3	4	4	4	4	4
199	Perempuan	19	1	7	6	14	2	2	2	4	4	5	5	5	4	4	5	3	2	3	2	2	2	2	5	5	5	5	78	5	5	5	4	4	5	4	4	2	38	6	7	3	16	4	4	5	5	5	5
201	laki-laki	20	6	6	5	17	4	3	4	3	3	3	3	5	5	5	5	3	3	3	3	3	3	3	3	3	3	3	76	3	3	3	3	3	4	4	4	3	30	3	3	4	10	4	3	4	4	3	4
202	laki-laki	18	1	7	6	14	1	4	2	4	5	4	2	2	4	4	4	3	4	4	4	4	2	2	5	5	4	4	77	5	5	4	4	4	4	2	4	2	34	3	5	6	14	5	4	4	5	5	5
203	Perempuan	19	4	7	5	16	3	2	2	1	3	4	5	5	3	3	4	1	4	4	1	1	1	1	4	5	5	5	67	2	5	5	5	5	4	2	5	5	38	1	2	4	7	5	5	5	5	5	5
204	Perempuan	19	6	6	6	18	3	3	3	3	5	4	4	4	4	5	5	3	4	4	3	2	2	3	5	5	5	3	82	4	4	5	4	4	5	4	4	4	38	5	4	3	12	4	4	5	4	5	5
205	Perempuan	19	4	5	5	14	4	4	5	5	4	5	5	5	4	4	4	4	4	5	4	3	3	4	5	3	4	4	92	4	4	4	3	3	5	4	4	4	35	6	6	4	16	4	4	3	4	3	3
206	Perempuan	20	3	5	6	14	4	2	4	4	4	5	5	5	4	5	5	2	4	4	2	2	1	2	4	4	5	4	81	5	5	4	4	4	5	5	4	5	41	6	6	5	17	4	3	3	5	3	4
207	Perempuan	19	4	4	4	12	2	2	3	3	3	3	3	3	3	3	4	3	3	3	1	2	2	1	3	3	3	4	60	4	4	4	4	4	4	4	3	3	34	3	4	4	11	4	3	4	4	3	4
208	laki-laki	20	4	4	5	13	3	3	3	3	4	3	3	3	3	4	4	3	3	3	3	3	3	3	3	4	4	4	72	4	4	4	4	3	4	4	4	4	35	5	5	5	15	3	4	4	4	4	4
209	Perempuan	22	4	2	3	9	4	4	4	3	5	5	5	5	4	5	5	4	4	4	3	3	2	3	4	4	3	5	88	4	4	2	2	3	4	3	3	4	29	6	6	6	18	3	2	4	2	2	2
210	Perempuan	22	6	4	2	12	2	4	1	2	4	5	2	1	5	5	5	5	2	4	4	4	4	2	4	4	4	4	77	5	4	4	3	4	5	4	3	5	37	6	6	6	18	5	2	5	4	4	4
211	Laki-laki	23	5	5	7	17	3	1	3	2	3	4	3	1	3	3	2	2	3	3	2	2	1	1	4	4	4	5	59	4	4	4	3	3	3	3	4	3	31	6	6	7	19	4	4	5	4	4	4
212	Perempuan	23	6	6	6	18	3	3	3	2	4	5	3	3	5	4	5	3	4	3	3	2	2	2	4	4	3	4	74	4	4	5	5	4	4	4	4	3	37	2	4	3	9	5	4	4	3	3	4
213	Perempuan	21	4	2	2	8	1	1	2	3	5	5	5	5	3	5	5	3	2	3	2	2	1	3	5	4	4	4	73	4	3	4	2	4	3	2	4	2	28	7	6	6	19	4	2	4	2	3	2
214	Laki-laki	23	6	5	5	16	1	1	2	3	4	4	4	4	3	3	4	3	3	3	3	2	2	2	3	3	3	4	64	4	4	4	3	3	4	4	4	3	33	4	4	5	13	3	4	4	4	4	4
215	Perempuan	20	5	4	4	13	4	2	4	4	4	4	5	4	4	4	4	3	4	4	3	2	2	3	5	5	4	5	83	2	2	3	2	4	3	3	2	2	23	5	5	5	15	4	2	4	1	2	2
216	Perempuan	19	6	4	4	14	5	5	5	5	5	5	5	5	5	5	5	3	3	4	2	3	3	3	5	5	3	5	94	4	5	5	4	4	3	4	4	2	35	3	4	7	14	5	3	5	4	4	4
217	Laki-laki	20	5	4	7	16	4	5	5	4	5	5	5	5	4	5	4	4	5	4	5	4	5	5	2	1	3	5	94	3	3	4	5	5	3	5	5	5	38	1	2	4	7	4	3	5	2	3	3
218	Perempuan	19	5	4	3	12	3	2	4	5	5	5	5	4	4	5	5	4	4	4	3	2	2	3	4	4	4	4	85	3	4	3	2	3	4	2	4	4	29	4	6	6	16	3	2	5	4	2	2
219	Laki-laki	18	5	4	3	12	4	2	5	4	5	4	5	5	4	5	4	4	3	3	4	2	4	4	5	3	4	5	88	3	3	4	4	2	3	2	4	2	27	3	5	5	13	4	3	5	2	2	2
220	Perempuan	18	6	7	4	17	1	1	2	1	1	3	2	3	3	2	3	4	2	3	2	2	2	3	4	4	4	4	56	5	5	4	4	4	4	3	4	2	35	4	3	3	10	4	5	5	4	4	5
221	Perempuan	21	4	3	2	9	4	4	5	5	5	5	5	5	5	5	5	5	5	5	4	4	3	4	5	5	4	4	101	4	3	4	4	4	2	2	4	2	29	3	3	6	12	4	4	5	4	4	4
222	Perempuan	20	5	4	5	14	4	3	5	5	5	5	5	5	5	5	5	5	5	5	5	5	5	5	5	5	5	5	107	3	4	4	3	4	4	3	4	3	32	7	7	7	21	5	3	5	3	3	3
224	Perempuan	20	6	6	5	17	4	3	5	5	5	5	5	5	5	5	5	3	4	5	3	3	2	3	4	4	3	3	89	4	5	5	4	4	3	5	5	5	40	6	7	7	20	5	4	5	5	3	5
225	Perempuan	19	5	4	3	12	4	3	5	4	5	4	3	3	4	4	5	5	4	3	4	3	3	3	5	4	4	4	86	3	4	4	3	3	4	2	4	3	30	4	4	6	14	3	2	4	5	5	5
226	Perempuan	20	7	7	6	20	4	4	4	4	5	5	5	4	4	4	4	3	3	3	4	3	3	3	3	3	3	4	82	4	4	4	4	4	4	4	4	3	35	3	4	4	11	4	3	4	3	3	3
227	Perempuan	21	6	6	6	18	4	4	4	5	5	5	5	5	5	5	5	4	4	5	4	4	4	4	4	4	4	5	98	5	5	4	4	3	5	4	4	4	38	6	6	4	16	4	3	5	1	1	1
228	Waria	20	5	5	5	15	3	2	3	3	4	4	4	3	3	4	4	3	3	3	3	2	2	2	4	3	3	4	69	4	4	4	4	4	3	3	4	3	33	4	4	3	11	4	2	4	2	2	3
229	Perempuan	19	4	4	2	10	4	2	5	5	5	5	5	5	5	5	5	5	4	5	2	4	3	4	5	5	5	5	98	2	2	2	2	4	3	4	2	2	23	7	7	7	21	2	3	5	4	5	5
230	Perempuan	19	6	5	5	16	2	2	4	4	4	4	5	3	4	4	4	3	2	4	2	2	2	3	4	4	4	5	75	5	4	4	4	4	4	4	4	3	36	3	4	6	13	4	4	5	3	3	3
231	Laki-laki	20	2	2	2	6	4	4	2	3	2	3	2	3	2	4	3	3	3	3	3	3	2	3	4	4	4	4	68	2	2	2	2	3	2	2	3	3	21	6	6	7	19	4	3	4	4	4	4
232	Laki-laki	21	6	4	6	16	3	2	1	4	5	3	3	2	5	5	5	3	3	3	4	3	2	2	2	2	5	4	71	4	4	5	3	3	3	2	5	4	33	3	4	5	12	5	4	5	4	4	5
233	Perempuan	21	5	3	4	12	2	2	3	2	4	4	3	3	3	4	4	2	3	4	3	3	4	3	5	4	4	4	73	4	4	4	4	4	4	4	3	3	34	3	5	4	12	4	4	4	4	3	4
234	Perempuan	22	6	5	6	17	2	2	3	4	4	4	5	4	4	5	4	4	4	5	3	3	2	3	5	4	4	5	83	4	4	4	4	3	4	3	4	3	33	4	6	3	13	5	4	4	5	3	4
235	Perempuan	20	4	4	3	11	3	2	4	4	5	5	4	5	5	5	5	4	3	4	3	2	2	2	4	4	4	5	84	3	3	3	4	4	3	4	4	3	31	5	5	5	15	5	2	5	2	2	2
236	Perempuan	20	6	6	5	17	4	3	3	4	4	5	5	4	4	4	4	3	3	4	4	3	3	3	4	4	3	4	82	4	4	4	4	4	4	3	3	4	34	2	3	3	8	3	3	5	2	3	3
237	Perempuan	20	6	6	5	17	3	3	3	4	5	3	3	3	4	4	4	4	3	3	4	3	2	4	4	4	5	5	80	4	4	5	2	3	3	3	4	4	32	5	5	5	15	3	2	5	2	2	3
238	Perempuan	22	3	3	2	8	2	1	2	3	4	3	2	1	2	2	2	3	1	4	3	3	1	2	4	4	3	4	56	3	3	2	4	3	3	3	3	4	28	7	7	7	21	4	4	5	5	5	5
239	Perempuan	20	4	4	3	11	2	2	3	3	3	3	3	3	3	3	3	3	2	4	2	2	1	2	3	3	3	3	59	4	3	3	2	4	2	2	4	3	27	4	6	5	15	4	3	4	3	3	3
240	Perempuan	21	5	4	5	14	3	3	3	4	4	4	4	4	4	4	4	2	3	3	2	2	2	2	4	3	4	4	72	4	4	3	4	4	4	3	4	3	33	4	4	3	11	4	3	4	4	3	4
241	Perempuan	20	5	5	4	14	4	4	3	3	4	4	4	4	4	4	5	3	3	4	3	3	3	3	5	5	2	3	80	3	3	4	2	3	3	3	3	3	27	7	7	7	21	4	3	3	3	3	3
242	Perempuan	20	3	4	2	9	3	3	2	4	3	4	4	4	3	3	3	4	3	4	2	2	1	2	5	5	5	5	74	2	4	4	2	3	2	3	4	2	26	2	6	6	14	4	3	4	4	3	4
243	Perempuan	20	6	6	5	17	2	3	4	2	5	4	3	3	4	5	5	2	3	4	3	2	2	2	4	4	5	4	75	5	4	4	4	3	4	4	4	4	36	3	4	4	11	4	3	4	3	3	3
244	Perempuan	20	5	4	6	15	3	2	4	4	5	4	5	2	4	4	4	4	4	3	3	2	3	2	4	3	4	4	77	4	4	4	4	3	4	4	3	5	35	5	6	3	14	4	3	4	3	2	2
245	Laki-laki	20	5	5	5	15	4	3	4	5	4	4	4	4	4	4	4	4	3	4	4	3	3	4	4	4	5	4	86	4	5	5	4	4	4	5	4	5	40	2	6	6	14	3	4	4	4	3	3
246	Perempuan	21	5	4	5	14	4	4	4	3	5	5	5	5	5	5	5	3	4	4	4	4	3	3	5	4	5	5	94	4	4	3	2	3	4	3	3	3	29	6	4	4	14	3	3	4	4	4	4
247	Laki-laki	20	3	4	3	10	4	2	3	2	3	4	4	3	4	3	3	2	3	3	3	3	3	4	4	4	4	4	72	2	3	2	2	4	3	4	3	3	26	3	3	5	11	4	4	4	3	3	3
248	Perempuan	21	3	3	1	7	4	2	4	5	5	5	2	1	5	5	5	2	2	4	4	1	1	2	5	5	5	4	78	3	2	2	3	4	2	3	3	2	24	7	7	7	21	3	3	5	3	3	4
249	Laki-laki	20	5	6	5	16	3	3	3	5	4	4	4	3	4	4	5	3	3	4	2	3	4	3	4	4	4	4	80	4	4	4	3	5	4	4	3	3	34	1	3	3	7	4	2	2	4	4	4
250	Perempuan	22	5	6	6	17	4	4	4	3	5	5	5	5	5	5	5	4	5	3	4	4	3	3	4	4	5	5	94	4	4	2	3	3	4	5	3	4	32	6	7	6	19	4	4	5	5	5	3
251	Perempuan	20	5	4	5	14	4	3	3	4	4	5	5	3	4	5	3	4	4	4	3	3	3	4	4	4	4	4	84	4	4	3	3	3	4	3	3	4	31	2	7	5	14	3	4	4	5	3	3
252	Perempuan	18	7	6	6	19	3	3	4	4	5	5	5	5	5	5	5	4	4	4	4	3	3	4	5	5	5	5	95	5	3	5	3	4	4	4	4	3	35	3	4	4	11	4	4	4	4	4	4
253	Perempuan	18	5	4	6	15	3	3	4	4	5	5	5	5	5	5	5	3	4	4	4	4	4	3	5	4	3	4	91	5	5	4	3	4	4	4	4	4	37	4	5	5	14	4	4	4	4	4	4
254	Perempuan	18	6	6	6	18	3	2	2	3	4	4	3	4	4	4	4	3	3	5	4	4	3	3	4	4	4	4	78	5	5	4	3	3	5	4	4	3	36	3	4	4	11	5	4	5	4	4	4
255	Laki-laki	19	4	4	4	12	4	3	5	4	5	4	4	4	5	5	5	4	4	5	5	4	4	3	4	4	3	3	91	3	2	2	3	3	3	3	3	4	26	4	4	4	12	2	3	3	3	3	3
256	Perempuan	18	3	3	3	9	2	2	1	5	3	5	3	3	3	3	3	3	4	5	3	3	3	3	5	3	4	3	72	3	3	3	3	3	3	4	3	3	28	4	5	6	15	5	4	4	3	4	4
257	Perempuan	18	6	4	5	15	4	2	3	2	4	5	4	4	4	4	3	5	3	4	3	3	2	3	4	4	4	5	79	4	3	3	3	4	4	3	3	2	29	5	4	5	14	4	3	4	3	2	2
258	Perempuan	18	4	3	3	10	3	2	2	4	3	3	4	3	3	5	4	3	1	4	3	2	1	3	5	3	3	4	68	4	3	3	2	3	3	3	3	2	26	7	7	6	20	4	3	5	3	3	3
259	Perempuan	18	6	6	5	17	3	3	4	4	4	5	5	5	5	5	5	4	4	5	4	3	3	4	4	3	3	4	89	4	4	4	3	3	4	3	4	3	32	4	5	4	13	3	3	4	4	3	3
260	Perempuan	19	4	4	4	12	4	3	4	4	4	4	4	4	4	3	4	4	3	4	4	3	3	4	4	4	4	4	83	4	3	4	4	4	4	3	3	3	32	5	6	4	15	3	4	4	4	4	3
261	Laki-laki	21	5	4	3	12	2	2	3	4	4	4	4	4	4	4	4	3	3	1	3	3	3	3	4	4	3	4	73	3	3	4	2	4	3	4	4	3	30	4	3	5	12	3	2	4	3	3	2
264	Perempuan	18	3	3	3	9	2	3	5	4	5	5	5	5	5	5	3	2	2	4	2	3	2	3	5	4	4	4	82	3	1	2	2	4	5	3	3	3	26	6	6	7	19	4	3	5	3	3	4
265	Perempuan	18	6	5	5	16	1	2	4	4	4	4	4	3	3	4	4	3	3	4	2	3	2	2	4	4	4	4	72	4	4	4	4	5	5	2	3	3	34	2	5	6	13	3	4	4	4	3	3
266	Laki-laki	18	5	4	4	13	4	3	4	3	4	2	3	3	4	4	5	3	2	3	3	2	3	2	4	3	4	5	73	4	4	3	2	3	4	3	3	3	29	5	5	5	15	4	4	5	4	3	3
267	Laki-laki	18	4	4	4	12	3	2	3	2	3	4	4	5	4	4	4	4	2	2	4	4	4	4	5	3	4	4	78	3	3	3	3	4	4	4	3	4	31	6	7	6	19	3	4	4	3	2	3
268	Laki-laki	21	7	7	7	21	5	5	5	5	5	5	5	5	5	5	5	3	5	5	5	5	5	5	5	5	5	5	108	5	5	5	5	5	5	5	3	5	43	7	7	7	21	5	5	5	1	1	1
269	Perempuan	18	4	5	4	13	4	1	2	5	5	5	5	3	2	3	5	3	4	5	3	2	1	1	5	5	5	4	78	4	5	3	5	4	5	4	4	3	37	4	7	6	17	5	5	5	5	5	5
270	Laki-laki	18	3	4	2	9	2	3	3	4	4	5	5	3	5	5	4	4	4	5	3	3	1	3	4	4	4	4	82	4	3	3	4	3	3	4	3	3	30	6	6	6	18	4	4	5	4	3	4
271	Perempuan	19	4	3	4	11	4	4	3	4	3	5	4	4	4	4	4	5	4	5	4	3	3	4	5	2	4	5	87	3	3	3	2	4	3	3	3	3	27	4	5	4	13	4	4	4	5	3	4
272	Perempuan	19	6	6	6	18	4	2	3	5	5	5	4	3	4	3	5	3	3	5	3	2	1	2	2	3	2	3	72	5	5	5	5	5	5	4	5	4	43	5	5	3	13	5	5	5	4	4	4
273	Laki-laki	20	6	4	5	15	1	1	1	1	3	4	1	1	3	3	3	5	5	2	4	5	2	4	5	5	4	5	68	2	4	3	4	3	3	3	4	4	30	5	6	4	15	5	1	5	3	3	3
274	Perempuan	18	6	6	6	18	4	3	3	4	4	4	4	4	4	4	4	3	4	4	4	4	3	4	4	4	4	4	84	5	5	5	4	4	4	4	4	4	39	6	6	4	16	4	4	4	4	4	4
275	Perempuan	19	4	4	6	14	1	2	4	3	4	3	3	4	5	5	4	2	3	4	3	3	3	3	5	4	3	4	75	4	4	3	3	4	4	4	4	4	34	4	4	4	12	4	4	4	4	3	4
276	Perempuan	20	3	2	1	6	3	3	3	5	3	3	3	2	2	2	4	3	3	4	3	3	3	3	4	4	3	4	70	2	2	1	1	1	1	2	3	1	14	7	7	7	21	2	4	5	5	4	5
277	Laki-laki	18	4	4	4	12	4	3	4	4	4	4	4	4	4	4	4	4	3	4	4	4	3	3	4	3	4	4	83	4	4	4	3	4	4	3	4	3	33	6	6	6	18	4	4	4	3	3	3
278	Laki-laki	19	3	4	3	10	4	3	4	4	4	5	5	4	3	5	4	2	4	4	1	2	2	1	3	4	4	4	76	4	4	3	2	3	3	3	3	2	27	4	3	5	12	3	2	3	2	2	2
279	Laki-laki	19	6	5	5	16	5	4	5	5	5	5	5	5	5	5	5	2	4	5	3	3	4	3	4	4	5	5	96	4	5	5	4	4	5	4	4	4	39	3	4	3	10	4	4	5	4	4	4
280	Perempuan	19	6	6	6	18	3	3	4	3	5	5	5	4	3	4	5	2	4	4	4	3	4	3	5	4	4	5	86	4	4	4	4	5	5	4	3	4	37	6	6	4	16	4	3	4	4	3	3
281	Perempuan	18	4	5	4	13	1	3	2	3	3	4	4	3	3	3	3	4	3	4	3	3	3	2	4	3	3	4	68	4	4	4	4	4	3	3	4	3	33	5	5	5	15	4	3	4	3	3	3
282	Laki-laki	19	5	4	4	13	3	2	3	2	3	4	2	3	4	4	5	3	3	4	3	3	2	3	4	4	3	4	71	4	4	4	3	4	4	4	3	4	34	5	5	4	14	3	2	4	3	3	3
283	Perempuan	18	5	5	5	15	2	2	4	4	5	5	4	4	4	4	5	4	3	4	4	3	3	3	4	4	5	4	84	4	4	4	4	3	3	4	4	4	34	6	6	6	18	4	4	4	4	4	4
285	Perempuan	19	4	3	4	11	2	2	4	4	4	4	5	5	5	5	5	3	4	5	4	3	3	4	5	4	4	5	89	4	3	3	2	4	4	4	3	4	31	4	4	5	13	5	4	4	4	3	3
286	Perempuan	18	5	5	4	14	2	2	3	3	5	5	5	5	4	5	5	4	4	4	3	3	3	2	4	4	4	4	83	3	4	4	4	4	4	4	3	3	33	4	4	2	10	3	3	4	3	3	3
287	Perempuan	19	4	3	4	11	1	3	4	3	5	5	4	4	5	5	5	3	3	5	3	2	2	1	5	4	4	4	80	4	3	4	2	3	3	4	4	4	31	7	5	7	19	4	4	5	3	3	3
288	Laki-laki	18	4	4	4	12	5	4	5	4	4	5	5	5	5	5	5	5	5	5	5	5	4	5	5	5	5	4	105	3	3	3	2	3	4	2	3	3	26	5	7	7	19	3	3	3	3	3	3
289	Perempuan	18	6	5	5	16	4	3	4	4	5	5	5	5	5	5	4	3	4	5	3	3	3	3	4	4	4	4	89	5	4	4	4	4	4	4	4	3	36	4	6	4	14	4	4	5	4	3	4
290	Perempuan	20	4	4	2	10	3	2	4	3	4	4	3	3	4	3	3	2	3	4	3	2	2	2	4	3	4	4	69	3	3	3	2	2	3	3	3	2	24	6	5	6	17	3	2	4	3	2	2
291	Perempuan	19	5	5	5	15	5	2	4	5	5	5	5	5	5	5	5	5	4	5	4	4	1	5	4	5	3	5	96	4	3	4	4	4	4	3	4	3	33	6	6	5	17	4	3	4	3	3	3
292	Perempuan	18	5	4	4	13	4	3	5	3	5	5	5	4	4	5	5	4	4	4	4	4	3	4	5	5	5	5	95	4	4	4	3	4	5	4	3	4	35	4	3	4	11	5	4	5	4	3	3
293	Perempuan	19	6	5	5	16	3	2	4	5	5	5	3	2	3	2	4	3	2	2	3	2	2	4	4	3	3	4	70	4	3	4	2	3	4	3	4	2	29	6	7	6	19	3	3	4	4	2	4
294	Laki-laki	22	5	4	5	14	4	4	4	3	4	4	4	4	4	5	5	2	3	4	4	3	2	3	4	4	3	4	81	3	4	4	4	4	3	3	3	4	32	3	3	3	9	4	3	4	4	4	4
295	Perempuan	19	4	4	5	13	5	4	4	4	5	5	5	5	5	5	4	4	4	4	5	5	5	4	3	3	1	4	93	4	3	4	2	3	4	3	4	3	30	5	5	7	17	3	4	5	3	4	4
296	Perempuan	21	3	2	2	7	5	2	1	3	5	5	5	4	3	4	5	4	5	4	4	2	2	4	5	5	4	4	85	4	3	3	2	4	4	4	4	3	31	7	5	6	18	3	4	4	4	4	4
297	Perempuan	20	6	7	6	19	2	1	2	3	5	4	2	2	5	4	5	4	3	4	2	2	2	3	5	5	4	5	74	5	4	4	3	5	4	5	5	5	40	2	4	5	11	5	3	5	5	4	5
298	Perempuan	20	6	7	7	20	1	1	1	2	3	5	3	5	4	3	4	4	3	3	2	2	1	1	5	5	5	5	68	5	4	4	3	4	5	4	3	3	35	6	4	1	11	3	4	4	4	3	3
299	Perempuan	22	6	6	5	17	5	5	4	5	4	5	5	4	4	5	5	4	5	4	4	4	3	4	5	5	3	4	96	4	4	5	4	4	4	4	2	2	33	5	5	5	15	4	4	4	4	4	4
300	Perempuan	20	5	4	4	13	3	2	3	4	5	5	5	5	4	5	5	4	4	5	3	2	2	2	4	3	4	5	84	4	4	3	3	4	4	2	3	3	30	5	5	6	16	5	4	5	5	4	4
301	Perempuan	21	4	4	4	12	3	1	2	2	2	3	4	3	2	2	4	2	4	4	2	2	2	2	4	4	4	5	63	4	4	4	2	3	3	3	4	3	30	2	4	6	12	4	3	5	3	3	3
302	Perempuan	20	3	2	2	7	3	2	3	4	4	4	3	2	3	4	4	4	3	3	4	3	2	2	4	4	4	4	73	3	3	2	2	3	3	3	3	3	25	6	4	6	16	4	3	4	4	4	4
303	Perempuan	21	6	5	4	15	2	1	2	3	3	3	3	1	3	3	3	3	1	3	3	2	2	3	5	5	3	4	61	5	5	4	3	4	4	3	4	3	35	4	4	4	12	3	3	3	3	3	3
304	Perempuan	21	3	1	3	7	3	4	3	2	3	3	3	2	3	3	3	3	2	4	4	3	3	3	4	3	4	4	69	4	4	3	3	4	4	3	3	3	31	4	4	3	11	4	4	4	4	4	4
305	Perempuan	21	6	6	6	18	4	4	4	5	5	5	5	5	5	5	5	3	4	4	4	3	3	3	4	4	4	4	92	5	5	5	4	4	3	4	4	4	38	5	6	5	16	4	4	4	4	3	3
306	Perempuan	22	3	2	2	7	3	2	1	3	3	4	2	2	2	3	4	3	2	4	3	3	2	2	4	3	3	3	61	3	3	2	2	3	3	2	3	2	23	6	6	7	19	4	4	4	4	4	4
307	Perempuan	20	4	3	3	10	3	2	3	3	4	5	4	3	4	4	5	4	4	4	4	3	3	4	5	5	3	4	83	4	4	4	3	4	3	4	4	5	35	4	4	5	13	4	4	5	4	3	3
308	Perempuan	20	4	2	2	8	2	1	1	2	4	3	3	3	3	3	4	3	3	3	2	2	2	2	3	3	3	3	58	2	2	2	3	2	3	2	3	2	21	6	6	7	19	3	3	5	4	4	4
309	Perempuan	21	6	6	5	17	4	2	4	2	4	4	4	3	4	4	3	3	3	4	4	2	2	2	5	4	4	5	76	4	5	4	4	4	4	4	4	3	36	3	3	3	9	3	4	4	4	4	3
310	Perempuan	20	4	3	4	11	4	3	4	5	5	5	5	3	4	5	4	4	3	5	3	3	3	3	4	4	4	5	88	3	4	3	3	4	4	3	4	2	30	5	7	5	17	3	3	5	5	5	4
311	Laki-laki	19	6	5	5	16	3	2	4	4	5	5	5	5	4	5	5	4	4	5	4	3	3	4	5	5	5	5	94	5	5	5	4	4	5	5	4	4	41	5	5	3	13	4	3	4	3	3	3
312	Perempuan	20	6	5	5	16	3	3	3	4	4	4	4	4	4	4	4	4	4	4	4	4	4	4	4	4	3	4	84	4	3	4	4	3	3	3	4	3	31	3	5	3	11	4	4	3	4	4	4
313	Perempuan	20	4	4	4	12	3	3	2	3	4	5	5	3	3	4	4	3	3	2	3	3	2	2	2	3	3	4	69	3	2	2	2	3	2	2	2	3	21	3	4	4	11	3	4	3	3	2	2
314	Perempuan	18	4	4	4	12	2	2	3	4	3	5	4	3	4	4	4	3	3	4	3	3	2	2	4	5	4	4	75	3	3	2	2	3	3	3	3	3	25	5	5	4	14	3	3	4	3	3	4
315	Perempuan	19	7	7	7	21	2	2	4	4	5	5	5	5	5	5	5	1	4	5	1	1	1	5	5	5	5	5	85	5	5	4	4	5	5	5	4	3	40	1	4	1	6	5	5	5	5	5	4
316	Perempuan	20	6	4	3	13	4	1	3	4	5	5	5	5	4	4	5	5	5	5	3	2	2	3	4	4	4	4	86	4	3	3	4	4	4	2	4	4	32	3	4	6	13	3	4	4	4	4	4
317	Perempuan	21	4	4	4	12	2	2	4	4	4	4	4	2	4	4	4	4	4	4	3	3	2	3	4	4	4	5	78	3	3	3	3	4	3	3	4	4	30	4	5	4	13	4	2	4	4	4	4
318	Perempuan	21	6	3	5	14	1	3	2	3	4	4	3	3	4	4	4	3	3	2	3	3	2	2	5	4	3	5	70	4	4	4	4	4	3	4	5	5	37	4	3	6	13	4	4	4	5	4	4
319	Laki-laki	20	6	5	6	17	5	4	4	4	5	5	5	5	5	5	5	3	3	4	4	3	3	4	5	5	5	5	96	4	4	3	4	4	4	4	5	4	36	2	4	6	12	5	5	5	5	4	5
320	Laki-laki	20	5	5	5	15	2	2	4	4	5	5	5	5	4	5	5	3	2	5	4	3	2	2	5	5	5	5	87	5	4	4	3	4	4	4	4	4	36	6	7	6	19	4	3	5	4	3	3
321	Laki-laki	21	4	3	3	10	2	1	2	4	4	5	4	3	4	5	4	3	2	5	3	3	1	2	4	4	3	5	73	3	3	3	3	4	3	3	3	2	27	2	5	4	11	3	3	5	3	3	4
322	Laki-laki	21	6	6	5	17	1	3	3	2	5	5	3	3	3	4	5	4	4	5	4	3	1	3	4	4	4	4	77	5	5	5	3	3	3	4	4	5	37	3	4	6	13	3	4	5	3	3	3
323	Perempuan	20	5	4	4	13	1	2	2	1	5	4	4	4	4	4	4	4	4	4	4	3	2	3	4	4	4	5	76	4	4	3	2	4	4	4	4	4	33	4	6	5	15	4	4	5	4	3	4
324	Perempuan	20	5	5	4	14	3	3	4	3	5	4	4	5	4	4	5	3	3	4	4	3	3	3	4	4	3	4	82	4	4	4	3	4	4	4	3	3	33	3	7	4	14	4	3	4	4	3	4
325	Perempuan	20	4	3	5	12	3	2	5	4	4	4	4	3	5	4	5	5	4	5	4	4	3	3	5	3	4	5	88	3	4	3	2	4	4	4	3	4	31	6	2	6	14	3	2	5	4	5	5
326	Perempuan	20	6	5	6	17	3	2	5	3	5	5	5	5	5	5	5	3	4	5	4	4	3	3	4	3	4	5	90	4	4	5	3	3	4	3	4	3	33	5	4	5	14	4	4	4	4	3	4
327	Perempuan	22	5	4	4	13	4	3	4	5	5	5	5	5	5	5	5	3	3	4	3	3	3	3	4	4	3	4	88	3	3	3	3	3	3	3	4	2	27	3	6	6	15	4	3	4	4	3	3
328	Perempuan	20	6	4	6	16	4	2	4	4	5	5	3	5	5	4	5	4	4	4	4	3	2	4	5	5	5	5	91	5	5	5	4	4	4	4	5	4	40	3	4	6	13	4	2	5	4	4	4
329	Perempuan	20	5	6	4	15	2	1	3	3	4	3	3	2	3	4	4	2	2	2	3	1	1	3	4	3	2	4	59	4	3	2	2	3	2	3	3	2	24	3	3	6	12	5	3	4	4	3	3
330	Perempuan	21	4	4	4	12	3	2	4	4	4	4	4	5	3	4	3	3	3	4	4	3	2	2	4	4	3	4	76	4	4	4	2	3	4	3	4	2	30	5	5	7	17	3	4	4	4	2	2
331	Perempuan	21	4	3	2	9	5	2	5	5	5	5	5	5	5	5	5	5	3	4	5	3	2	4	5	5	3	5	96	2	3	2	3	3	2	3	2	4	24	4	4	6	14	5	3	5	4	2	2
332	Perempuan	21	4	4	4	12	4	2	4	4	4	4	2	2	3	4	4	4	4	4	4	3	3	3	4	2	3	4	75	4	3	2	3	4	4	4	4	4	32	6	6	4	16	3	4	5	4	3	4
333	Perempuan	20	4	4	4	12	5	4	3	4	4	4	4	2	5	5	5	2	4	5	2	2	1	2	5	4	5	5	82	4	4	3	4	2	2	2	2	2	25	4	2	6	12	4	4	5	5	5	4
334	Perempuan	20	5	5	6	16	3	2	4	4	5	4	4	5	5	5	5	4	4	4	3	3	3	3	4	4	4	4	86	4	4	3	3	4	4	3	4	3	32	6	7	6	19	4	4	4	4	4	4
[truncated: 12 more columns]
